# Supplementary material for: Prevalence, barriers and factors associated with parental disclosure of their HIV positive status to children: a cross-sectional study in an urban clinic in Kampala, Uganda
Source: BMC Public Health. 2016 Jul 11;16:547. doi: 10.1186/s12889-016-3235-2 (PMC4940877; doi:10.1186/s12889-016-3235-2)
Supplement: Additional file 1: — Disclosure data set. Parental disclosure of their HIV status to children. The data set contains information on all the variables investigated in this study. (XLS 647 kb) [file 12889_2016_3235_MOESM1_ESM.xls]

## Sheet: Sheet1
Titlr of the data: Parental disclosure of their HIV status to children
id	REC_TYPE	date	day	month	year	education	drugs	dru_current	support	q1	q2	q3	q3_spy	q4	q4_month	q4_year	q5	q6	q7	q8	q9	q10a	q10b	q10c	q10d	q10e	q10f	q11	q12a	q12b	q12c	q12d	q12e	q12f	q13a	q13b	q13c	q13d	q13e	q13f	q13h	q14	q15	q16	q17	q18	q19	q20	q21
1	1	28022015	28	2	2015	Secondary	Yes	Both	No	41	Yes	Job		Yes	99	2007	more than 5 years ago	No		Good	With somebody else	No response	No response	No response	No response	No response	No response	Yes	No response	No response	No response	Yes	No response		Yes	Yes and told 1st	No response	No response	No response	No response		Single				Yes	Yes	No	know each others status so there was no need for further disclosure 9 9 9 1 3
2	1	28022015	28	2	2015	Secondary	Yes	Both	No	40	Yes	Business		Yes	5	2009	more than a year but less than 2 years ago	No		Execellent	With somebody else	No response	No response	No response	No response	No response	No response	Yes	No response	No response	No response	Yes	No response		Yes	No response	No response	No response	No response	No response	husband	Single	No response	Yes	Yes	No response			2 1 2
3	1	28022015	28	2	2015	Secondary	Yes	Both	No	35	Yes	Job		Yes		2005	more than 5 years ago	No		Fair or	Alone							Yes	No response	No response	No response	Yes	No response		Yes and told 1st	No response	No response	No response	No response	No response		Single				No			1 3
4	1	28022015	28	2	2015	Secondary	Yes	Both	No	43	Yes	Job		Yes		2013	more than a year but less than 2 years ago	No		Very good	Alone							No							No response	No response	No response	No response	No response	No response	wife,cousin	Married/cohabiting	Yes	Yes	Yes				to be honest with her and be open 1344 1 5
5	1	19032015	19	3	2015	Tertiary	Yes	Both	No	55	Yes	Job		Yes	99	2003	No response	No		Execellent	With somebody else	Yes	No response	No response	No response	No response	No response	No	No response	No response	Yes	No response	No response		No response	No response	No response	No response	Yes and told 1st	No response		Widowed				No			2
6	1	07032015	7	3	2015	Secondary	Yes	Both	No	44	No			Yes	8	2002	No response	No		Execellent	Alone							No							No response	No response	Yes and told 1st	No response	No response	No response		Single				Yes	Yes	No	i did not want to scare her 3 4 4 1 2
7	1	07032015	7	3	2015	Tertiary	Yes	Both	No	42	Yes	Business		Yes	6	2005	No response	No		Execellent	With somebody else	Yes	Yes	No response	No response	No response	No response	No							No response	No response	No response	No response	No response	No response	wife	Married/cohabiting	Yes	Yes	Yes				preventive measures ie to avoid reinfection,for social support 4141 1 2
8	1	07032015	7	3	2015	Primary	Yes	Both	No	54	Yes	Business		Yes	99	2009	No response	No		Very good	With somebody else	Yes	No response	No response	No response	Yes	No response	No							Yes and told 1st	No response	No response	No response	No response	No response		Married/cohabiting	No response	No					he might blame me for infecting him,i dont want him to stop giving me help 4 4 4 2
9	1	07032015	7	3	2015	Primary	Yes	Both	No	26	Yes	Other source	volunteering	Yes	2	2012	more than 2 years ago but less than 5 years ago	No		Fair or	Alone							No							No response	No response	No response	No response	Yes and told 1st	No response		Single				Yes	No		fear he might run away,he might spread the information in village and relatives 4 4 4 1 2
10	1	07032015	7	3	2015	Secondary	Yes	Both	No	40	No			Yes	99	2006	more than 5 years ago	No		Fair or	With somebody else	No response	Yes	No response	No response	No response	No response	Yes	No response	No response	No response	Yes	No response		Yes	No response	No response	No response	No response	No response		Married/cohabiting	Yes	Yes	No				she saw a net and drugs i use at home so i had to tell her 3331 1 2
11	1	19032015	19	3	2015	Tertiary	Yes	Both	No	33	Yes	Job		Yes	5	2014	No response	No		Good	With somebody else	No response	Yes	No response	No response	No response	No response	No	No response	Yes	No response	No response	No response		No response	No response	No response	No response	No response	No response	wife	Married/cohabiting	Yes	Yes	Yes				i wanted to begin living positively,wanted to be truthful to her
12	1	28022015	28	2	2015	Tertiary	Yes	Both	No	38	Yes	Other source	teaching	Yes	99	2004	more than 5 years ago	No		Good	With somebody else	Yes	Yes	No response	No response	No response	No response	Yes	Yes	Yes	No response	Yes	Yes	inlaws	No response	Yes and told 1st	No response	No response	No response	No response		Married/cohabiting	Yes	Yes	Yes				to feel free when i am taking my drugs,for support,to let him go and test
13	1	28022015	28	2	2015	Primary	Yes	Septrin	No	30	Yes	Other source	taxi driver	Yes	99	2014	less than a year ago	No		Execellent	With somebody else	No response	Yes	No response	No response	No response	No response	No							No response	No response	No response	No response	No response	No response	spouse	Married/cohabiting	Yes	Yes	Yes				i just thought it was important for her to know i had tested positive 3442 1 3
14	1	28022015	28	2	2015	Secondary	Yes	Both	No	50	Yes	Job		No response			more than 5 years ago	No		Good	With somebody else	Yes	Yes	No response	No response	No response	No response	No	No/not applic	No/not applic	No/not applic	No/not applic	No/not applic		No response	No response	No response	No response	No response	No response	spouse	Married/cohabiting	Yes	Yes	Yes				i wanted them 2wives to also test and be put on treatment if found positive 1132 1 7
15	1	28022015	28	2	2015	Secondary	Yes	Both	No	40	No			Yes	12	2013	more than a year but less than 2 years ago	No		Good	With somebody else	No response	Yes	No response	No response	No response	No response	No							Yes and told 1st	No response	No response	No response	No response	No response		Married/cohabiting	Yes	Yes	Yes				because we were together at hospital as i was admitted so she saw the results 1341 1 4
16	1	28022015	28	2	2015	Secondary	Yes	Both	No	48	No			Yes	99	2005	more than 5 years ago	No		Fair or	With somebody else	No response	Yes	No response	No response	No response	No response	No	No/not applic	No/not applic	No/not applic	No/not applic	No/not applic		No response	No response	No response	No response	No response	No response	spouse	Married/cohabiting	Yes	Yes	No				i and my wife were told about our HIV status at the same time when we visited the doctor
17	1	14032015	14	3	2015	Primary	Yes	Both	No	39	Yes	Business		Yes	99	2002	No response	Yes	one	Good	With somebody else	Yes	Yes	No response	No response	No response	No response	Yes	No response	No response	No response	Yes	No response		No response	Yes and told 1st	No response	No response	No response	No response		Married/cohabiting	Yes	Yes	Yes				i did not want to hide this information from him,i wanted him to also test and take care of me to avoid re infection
18	1	14032015	14	3	2015	Primary	Yes	Both	No	37	Yes	Job		Yes	99	2002	No response	No		Execellent	With somebody else	No response	Yes	No response	No response	No response	No response	No							No response	No response	No response	No response	No response	No response	spouse	Married/cohabiting	Yes	Yes	Yes				i wanted her to remain faithful in marriage since we met in the clinic we attend3333 1 4
19	1	14032015	14	3	2015	Secondary	Yes	Both	No	32	Yes	Business		Yes	4	2004	No response	No		Fair or	With somebody else	No response	No response	No response	No response	Yes	No response	Yes	No response	No response	No response	Yes	No response		No response	No response	No response	No response	No response	No response	mother-inlaw	Married/cohabiting	Yes	Yes	Yes				didnt want to keep a secret from my husband,didnt want to hide the drugs from hi1331 1 4
20	1	14032015	14	3	2015	Primary	Yes	Both	No	51	Yes	Job	tailoring	Yes	99	1990	No response	No		Execellent	With somebody else	Yes	No response	No response	No response	No response	Yes	No							Yes and told 1st	No response	No response	No response	No response	No response		Widowed				Yes	Yes	No	i thought that if i mentioned the word AIDs he will get scared of me 1 1 1 1 1
21	1	14032015	14	3	2015	Primary	Yes	Both	No	35	Yes	Other source	taxi broker	Yes	99	2010	No response	No		Fair or	With somebody else	No response	No response	No response	Yes	No response	No response	No							No response	Yes and told 1st	No response	No response	No response	No response		Divorced/Separated				No
22	1	14032015	14	3	2015	Primary	Yes	Both	No	45	Yes	Business		No response			more than 5 years ago	No		Very good	With somebody else	Yes	No response	No response	No response	Yes	No response	No							Yes and told 1st	No response	No response	No response	No response	No response		Widowed				No
23	1	14032099	14	3	2099	Secondary	Yes	Both	No	29	No			Yes	1	2005	No response	No		Good	With somebody else	No response	No response	No response	No response	Yes	Yes	No							No response	No response	No response	No response	No response	Yes and told 1st		Single				No
24	1	14032015	14	3	2015	Primary	Yes	Both	No	40	Yes	Other source	small business	No response			more than 5 years ago	No		Very good	With somebody else	Yes	No response	No response	No response	No response	No response	Yes	No response	No response	No response	Yes	Yes	nephew	Yes and told 1st	No response	No response	No response	No response	No response		Divorced/Separated				No
25	1	14032015	14	3	2015	Primary	No		No	33	Yes	Business		Yes	99	2013	No response	No		Fair or	With somebody else	No response	No response	No response	No response	Yes	No response	No							Yes and told 1st	No response	No response	No response	No response	No response		Single				No
26	1	14032015	14	3	2015	Primary	Yes	Both	No	33	No			Yes	99	2005	No response	Yes	one	Very good	With somebody else	No response	No response	No response	No response	No response	No response	No							No response	Yes and told 1st	No response	No response	No response	No response		Divorced/Separated				No
27	1	14032015	14	3	2015	Secondary	Yes	Septrin	Yes	29	Yes	Job		Yes	6	2008	No response	No		Good	With somebody else	No response	Yes	No response	No response	No response	No response	No							No response	No response	No response	No response	No response	No response	husband	Married/cohabiting	Yes	Yes	Yes				i thought|knew he was the one who had infected me,
28	1	14032015	14	3	2015	Primary	Yes	Both	No	35	Yes	Business		Yes	99	2010	No response	No		Poor	With somebody else	No response	No response	No response	No response	Yes	No response	No							Yes and told 1st	No response	No response	No response	No response	No response		Widowed				No
29	1	16032015	16	3	2015	Secondary	Yes	Both	No	26	Yes	Business		Yes	10	2013	No response	No		Very good	With somebody else	No/not applic	No/not applic	No/not applic	No/not applic	No/not applic	No/not applic	No							No response	No response	No response	No response	No response	No response	father	Divorced/Separated				No
30	1	16032015	16	3	2015	Tertiary	Yes	Both	No	57	Yes	Job		Yes	99	1993	No response	No		Execellent	With somebody else	Yes	No response	No response	No response	No response	Yes	No							Yes and told 1st	No response	No response	No response	No response	No response		Widowed				No
31	1	16032015	16	3	2015	Primary	Yes	Both	No	28	Yes	Other source	fisherman	Yes	99	2014	No response	Yes	three	Fair or	With somebody else	No response	Yes	No response	No response	No response	No response	No							No response	No response	No response	No response	No response	No response	wife	Married/cohabiting	Yes	Yes	Yes				i wanted her to also get tested,to protect ourselves from reinfection,for her to look after ou children when i die
32	1	16032015	16	3	2015	No education	Yes	Both	No	42	No			Yes	2	2003	No response	No		Fair or	With somebody else	Yes	Yes	No response	No response	No response	No response	Yes	No response	No response	Yes	Yes	No response		No response	No response	No response	No response	No response	No response	my daughter	Married/cohabiting	No			No
33	1	16032015	16	3	2015	Secondary	Yes	ARVs	No	43	Yes	Job		Yes	12	2004	No response	No		Good	With somebody else	Yes	Yes	No response	No response	Yes	Yes	Yes	No response	No response	No response	Yes	No response		Yes and told 1st	No response	No response	No response	No response	No response		Married/cohabiting	Yes	Yes	Yes				i wanted her to also test and start treatment
34	1	16042015	16	4	2015	Primary	Yes	Both	No	53	Yes	Business		Yes	11	2008	No response	No response		No response	With somebody else	Yes	Yes	No response	No response	No response	No response	Yes	Yes	Yes	Yes	Yes	Yes		Yes and told 1st	No response	No response	No response	No response	No response		Widowed				No response
35	1	16032015	16	3	2015	No education	Yes	Both	No	30	Yes	Farming		No response			more than 2 years ago but less than 5 years ago	No		Good	With somebody else	No/not applic	No/not applic	No/not applic	No/not applic	No/not applic	No/not applic	No	Yes	No response	No response	No response	Yes	1	No response	No response	No response	Yes	No response	No response	DK	Divorced/Separated				Yes	No
36	1	16032015	16	3	2015	Secondary	Yes	Both	No	60	No			Yes	12	2002	No response	No		Good	With somebody else	Yes	Yes	No response	No response	No response	No response	Yes	No response	No response	No response	No response	Yes	cowife	Yes and told 1st	Yes and told 1st	Yes and told 1st	Yes and told 1st	Yes and told 1st	Yes and told 1st	elder son	Widowed				No
37	1	07032015	7	3	2015	Primary	Yes	Both	No	38	Yes	Business		Yes	4	2003	No response	No		Execellent	With somebody else	No response	Yes	No response	No response	No response	No response	Yes	No response	Yes	No response	No response	No response		No response	No response	Yes and told 1st	No response	No response	No response		Married/cohabiting	Yes	Yes	No				To plan for our for children ie to build our house, To limit on the number of children we were going to produce, I wanted him to change his chaaracter since he is awomaniser
38	1	07032015	7	3	2015	No education	Yes	Both	No	60	Yes	Other source	rentals	No response			No response	No		Good	With somebody else	Yes	Yes	No response	No response	No response	No response	Yes	No response	Yes	No response	No response	No response		Yes and told 1st	Yes and told 1st	Yes and told 1st	Yes and told 1st	Yes and told 1st	Yes and told 1st	spouse	Married/cohabiting	Yes	Yes	No				I feared her so i hadto tell since she is avery tough woman.
39	1	07032015	7	3	2015	Primary	Yes	Both	No	29	No			No response		2005	No response	No		Execellent	With somebody else	No response	Yes	No response	No response	No response	No response	No	No response	No response	No response	No response	No response		Yes and told 1st	Yes and told 1st	Yes and told 1st	Yes and told 1st	Yes and told 1st	Yes and told 1st	husband	Married/cohabiting	Yes	Yes	Yes				I was pregnant, I was so scared to keep quite
40	1	07032015	7	3	2015	Primary	Yes	Both	No	44	Yes	Business		Yes	2	2010	No response	No		Good	Alone							Yes	No response	No response	No response	No response	Yes		Yes and told 1st	Yes and told 1st	Yes and told 1st	Yes and told 1st	Yes and told 1st	Yes and told 1st	daughter	Single				Yes	Yes	No	I didnot want to keep asecret since he visits me often and sees me taking drugs
41	1	07032015	7	3	2015	Secondary	Yes	Both	No	54	Yes	Business		No response			more than 5 years ago	No		Good	With somebody else	Yes	Yes	No response	No response	No response	No response	No	No response	No response	No response	No response	No response		Yes and told 1st	Yes and told 1st	Yes and told 1st	Yes and told 1st	Yes and told 1st	Yes and told 1st	wife	Married/cohabiting	Yes	Yes	No				I wanted her to know when it is still early enough and she takes care of the children
42	1	07032015	7	3	2015	Secondary	Yes	Both	No	42	Yes	Job		No response			more than 5 years ago	No		Good	With somebody else	No response	No/not applic	No/not applic	No/not applic	No/not applic	No/not applic	No	No response	No response	No response	No response	No response		Yes	Yes	Yes and told 1st	Yes and told 1st	Yes and told 1st	Yes and told 1st		Single				Yes	No
43	1	07032015	7	3	2015	Primary	Yes	Both	No	58	Yes	Farming		Yes	99	1999	No response	No		Very good	With somebody else	Yes	No response	No response	No response	No response	No response	No	No response	No response	No response	No response	No response		No response	No response	No response	No response	No response	No response		Married/cohabiting	Yes	No
44	1	07032015	7	3	2015	Tertiary	Yes	Both	No	43	Yes	Job		Yes	9	2000	No response	No		Execellent	With somebody else	No response	Yes	No response	No response	No response	No response	Yes	Yes	No response	Yes	Yes	Yes		Yes and told 1st	Yes and told 1st	Yes and told 1st	Yes and told 1st	Yes and told 1st	Yes and told 1st	did not disclos	Married/cohabiting	Yes	Yes	Yes				He already knew my status and in addiction we were prepairing to get married
45	1	20032015	20	3	2015	Tertiary	Yes	ARVs	No	59	Yes	Job		Yes	9	2005	No response	No		Very good	With somebody else	Yes	No response	No response	No response	No response	No response	No	No response	No response	No response	No response	Yes	niece	Yes and told 1st	Yes and told 1st	Yes and told 1st	Yes and told 1st	Yes and told 1st	Yes and told 1st	daughter	Divorced/Separated				No
46	1	20032015	20	3	2015	Primary	Yes	Both	No	35	Yes	Business		Yes	4	2004	No response	No		Very good	With somebody else	No response	No response	No response	No response	Yes	No response	No	No response	No response	No response	No response	No response		Yes and told 1st	No response	No response	No response	No response	No response		Divorced/Separated				No
47	1	20032015	20	3	2015	Primary	Yes	Both	No	60	Yes	Farming		Yes	7	2009	No response	No		Good	With somebody else	No response	No response	No response	No response	No response	No response	No							Yes and told 1st	No response	No response	No response	No response	No response		Divorced/Separated				No
48	1	20032015	20	3	2015	Tertiary	Yes	Both	Yes	39	Yes	Job		Yes	6	2003	No response	No		Good	Alone							No	No response	No response	No response	Yes	Yes	mother	Yes and told 1st	No response	No response	No response	No response	No response		Married/cohabiting	No			No
49	1	21032015	21	3	2015	Secondary	Yes	Both	No	50	Yes	Business		Yes	7	2004	No response	Yes	two	Good	Alone							No	No response	No response	No response	Yes	Yes	brother inlaw	Yes and told 1st	No response	No response	No response	No response	No response		Widowed				No
50	1	21032015	21	3	2015	Secondary	Yes	Both	No	40	Yes	Business		Yes	99	2004	No response	No		Fair or	Alone							No							No response	Yes and told 1st	No response	No response	No response	No response		Single				Yes	No
51	1	21032015	21	3	2015	Secondary	Yes	Both	No	28	Yes	Job		Yes	10	2014	No response	No		Very good	Alone							No							No response	No response	No response	No response	No response	No response	cousin sister	Single				No
52	1	21032015	21	3	2015	Primary	Yes	Both	No	49	Yes	Business		Yes	99	1999	No response	No		Poor	With somebody else	No response	No response	No response	No response	No response	No response	No	No response	No response	Yes	No response	No response		Yes and told 1st	No response	No response	No response	No response	No response		Divorced/Separated				No
53	1	21032015	21	3	2015	Primary	Yes	Both	No	40	Yes	Job		No response			more than 5 years ago	No		Good	With somebody else	Yes	No response	No response	No response	No response	No response	Yes	No response	No response	No response	Yes	No response		No response	No response	No response	No response	No response	No response	my niece	Divorced/Separated				Yes	Yes	Yes	i wanted her to know that iam sick so that she may also test for HIV AIDs
54	1	21032015	21	3	2015	Secondary	Yes	Both	No	61	Yes	Farming		Yes	99	1998	No response	No		Very good	With somebody else	No response	No response	No response	No response	No response	No response	No							No response	No response	Yes and told 1st	No response	No response	No response		Divorced/Separated				No
55	1	21032015	21	3	2015	Primary	Yes	Both	No	35	No			Yes	99	2007	No response	No		Good	With somebody else	No response	No response	No response	No response	No response	No response	No	No response	No response	No response	Yes	Yes	nieces,nephews	No response	No response	No response	No response	No response	No response	my father	Widowed				No
56	1	21032015	21	3	2015	Primary	Yes	Both	No	48	Yes	Farming		Yes	5	2014	No response	Yes	one	Fair or	Alone							No							No response	No response	No response	No response	No response	Yes and told 1st		Divorced/Separated				No
57	1	21032015	21	3	2015	Secondary	Yes	Both	No	34	Yes	Farming		Yes	4	2006	No response	No		Very good	With somebody else	No response	Yes	No response	No response	Yes	No response	No							No response	No response	No response	No response	No response	No response	husband	Married/cohabiting	Yes	Yes	Yes				i was prenant so i had to tell him sothat he gives me help,for social support
58	1	21032015	21	3	2015	Primary	Yes	Both	No	40	Yes	Job		Yes	6	2005	No response	No		Good	With somebody else	No response	No response	No response	No response	No response	No response	Yes	No response	No response	No response	Yes	Yes	auntie	Yes and told 1st	No response	No response	No response	No response	No response		Widowed				No
59	1	21032015	21	3	2015	Primary	Yes	Both	No	28	Yes	Business		Yes	99	2002	No response	No		Very good	With somebody else	No response	No response	No response	No response	No response	No response	No	No response	No response	No response	No response	Yes	aunties	No response	No response	No response	No response	No response	No response	my husband	Divorced/Separated				Yes	No
60	1	21032015	21	3	2015	Primary	Yes	Both	No	34	Yes	Business		Yes	4	2003	No response	No		Execellent	With somebody else	No response	No response	No response	No response	No response	No response	No	No response	No response	No response	Yes	No response		Yes and told 1st	No response	No response	No response	No response	No response		Widowed				Yes	Yes	Yes	wemet in the clinic so wanted to support each other
61	1	21032015	21	3	2015	Secondary	Yes	Both	No	26	Yes	Business		Yes	6	2012	No response	No		Very good	With somebody else	No response	Yes	No response	No response	No response	No response	No							Yes and told 1st	No response	No response	No response	No response	No response		Married/cohabiting	Yes	Yes	Yes				she was pregnant and i wanted her to protect our baby from infetion
62	1	21032015	21	3	2015	Secondary	Yes	Both	No	25	Yes	Job		Yes	7	2011	No response	Yes	Dont know	Very good	With somebody else	No response	No response	No response	No response	No response	No response	No							No response	Yes and told 1st	No response	No response	No response	No response		Divorced/Separated				No
63	1	18032015	18	3	2015	Primary	Yes	Both	No	33	Yes	Business		Yes	7	2014	No response	No		Good	With somebody else	No response	Yes	No response	No response	No response	No response	No							No response	No response	No response	No response	No response	No response	wife	Married/cohabiting	Yes	Yes	Yes				she would have found out from someone else and she could haveleft me
64	1	17032015	17	3	2015	Primary	Yes	Both	No	30	Yes	Business		Yes	4	2008	No response	No		Good	With somebody else	Yes	No response	No response	No response	No response	No response	No							Yes and told 1st	No response	No response	No response	No response	No response		Divorced/Separated				No
65	1	18032015	18	3	2015	Secondary	Yes	Both	No	39	Yes	Job		Yes	4	2003	No response	No		Fair or	With somebody else	Yes	Yes	Yes	No response	No response	No response	No							No response	No response	No response	No response	Yes and told 1st	No response		Married/cohabiting	Yes	Yes	Yes				he was the one who had told me to test as he ahd already tested positive
66	1	07032015	7	3	2015	Primary	No	Septrin	No	37	Yes	Business		Yes	5	2013	more than 2 years ago but less than 5 years ago	No		Very good	With somebody else	No/not applic	Yes	No/not applic	No/not applic	No/not applic	No/not applic	Yes	No/not applic	Yes	No/not applic	Yes	No/not applic		Yes	Yes and told 1st	Yes and told 1st	Yes	Yes and told 1st	Yes and told 1st		Married/cohabiting	Yes	Yes	Yes				she is the one who told me to come to hospital and do blood test,she knew before me
67	1	07032015	7	3	2015	Primary	Yes	Both	No	45	Yes	Farming		Yes	99	1999	more than a year but less than 2 years ago	No		Very good	With somebody else	Yes	Yes	No/not applic	No/not applic	Yes	No/not applic	Yes	No/not applic	Yes	No/not applic	Yes	Yes	aunties,uncle	Yes and told 1st	No/not applicable	Yes	Yes	Yes	No/not applicable		Married/cohabiting	Yes	Yes	No				i used to fall sick frequently,i thought soon or later she would find out
68	1	07032015	7	3	2015	Secondary	Yes	Both	No	48	Yes	Business		Yes	99	2005	more than 5 years ago	Yes	one	Good	With somebody else	No/not applic	Yes	No/not applic	No/not applic	No/not applic	No/not applic	Yes	No/not applic	Yes	No/not applic	No/not applic	No/not applic		Yes and told 1st	No/not applicable	No/not applicable	Yes	No/not applicable	No/not applicable		Married/cohabiting	Yes	Yes	Yes				we were all tested together and all our results were given to us
69	1	07032015	7	3	2015	Secondary	Yes	Both	No	45	Yes	Job		Yes	99	2013	more than a year but less than 2 years ago	No		Fair or	With somebody else	Yes	Yes	No/not applic	No/not applic	No/not applic	No/not applic	Yes	No/not applic	Yes	No/not applic	Yes	Yes		Yes and told 1st	Yes and told 1st	Yes and told 1st	Yes	Yes and told 1st	Yes and told 1st	spouse	Married/cohabiting	Yes	Yes	Yes				i told him because i thouht or suspected he was the one who transmitted the virus to me,i knew i had to start medication so i had to tell him because he would see the drugs,i wanted him to know his status
70	1	07032015	7	3	2015	Secondary	Yes	Both	Yes	24	No			Yes	9	2011	more than 2 years ago but less than 5 years ago	No		Fair or	With somebody else	No/not applic	No/not applic	No/not applic	No/not applic	Yes	No/not applic	Yes	No/not applic	No/not applic	Yes	Yes	Yes	uncle,cousin	Yes and told 1st	Yes	Yes	Yes	Yes	Yes and told 1st		Single				Yes	Yes	Yes	i wanted to feel cofortable while taking medication,also his support inorder to be compliant
71	1	07032015	7	3	2015	Primary	Yes	Both	No	45	No			No response			more than 5 years ago	No		Good	With somebody else	Yes	Yes	No/not applic	No/not applic	Yes	No/not applic	Yes	No/not applic	No/not applic	No/not applic	No/not applic	Yes	niece	Yes and told 1st	No/not applicable	Yes	No/not applicable	No/not applicable	No/not applicable		Married/cohabiting	Yes	Yes	No				when i realised i was HIV positive,i wanted us to use condos yet he didnt want so i decided to tell him
72	1	07032015	7	3	2015	Primary	Yes	Both	No	68	Yes	Business		Yes	5	2006	more than 5 years ago	No		Good	With somebody else	Yes	Yes	No/not applic	No/not applic	No/not applic	Yes	Yes	Yes	Yes	No/not applic	No/not applic	Yes	brotherschildre	Yes	Yes	Yes	Yes	Yes	Yes	1st wife	Married/cohabiting	Yes	Yes	Yes				i wanted both of us to take medication
73	1	07032015	7	3	2015	Secondary	Yes	Both	No	28	No			No response			more than 5 years ago	No		Very good	With somebody else	No/not applic	No/not applic	No/not applic	No/not applic	Yes	No/not applic	No							Yes	Yes and told 1st	No/not applicable	No/not applicable	No/not applicable	No/not applicable		Single				Yes	No
74	1	28022015	28	2	2015	Primary	Yes	Both	No	44	Yes	Business		Yes	3	1993	No response	No		Good	With somebody else	Yes	Yes	No/not applic	No/not applic	Yes	No/not applic	Yes	No/not applic	Yes	No/not applic	Yes	Yes	uncle,auntie	Yes and told 1st	Yes	Yes	Yes	Yes	Yes		Married/cohabiting	Yes	No
75	1	28022015	28	2	2015	Primary	Yes	Both	No	40	Yes	Business		Yes	11	2003	No response	No		Very good	With somebody else	Yes	No/not applic	No/not applic	No/not applic	No/not applic	Yes	No							Yes	Yes and told 1st	Yes	No/not applicable	No/not applicable	No/not applicable		Single				No
76	1	28022015	28	2	2015	Primary	Yes	Both	No	23	No			Yes	4	2008	No response	No		Good	With somebody else	Yes	No/not applic	No/not applic	No/not applic	No/not applic	Yes	No							Yes	No/not applicable	Yes and told 1st	No/not applicable	No/not applicable	No/not applicable		Married/cohabiting	Yes	Yes	Yes				my child is infected and she is always hospitalized,him to know from me before other people disclose to him
77	1	28022015	28	2	2015	Secondary	Yes	Both	Yes	52	Yes	Job		Yes	2	1990	No response	No		Fair or	With somebody else	Yes	Yes	No/not applic	No/not applic	No/not applic	No/not applic	Yes	No/not applic	Yes	No/not applic	Yes	No/not applic		Yes	Yes and told 1st	Yes	Yes	Yes	Yes		Married/cohabiting	Yes	Yes	Yes				she prepares, i didnt want to keep her in darkness.
78	1	28032015	28	3	2015	Primary	Yes	Both	Yes	59	Yes	Job		Yes	99	2008	No response	No		Very good	With somebody else	Yes	Yes	No/not applic	No/not applic	Yes	No/not applic	Yes	No/not applic	Yes	No/not applic	Yes	Yes	grandchild	Yes	No/not applicable	Yes	Yes	Yes	No/not applicable	grandson	Married/cohabiting	Yes	Yes	Yes				i was very sickly and hospitalized constantly
79	1	28022015	28	2	2015	Primary	Yes	Both	No	54	Yes	Business		Yes	99	2008	No response	No		Very good	With somebody else	Yes	No/not applic	No/not applic	No/not applic	No/not applic	No/not applic	No							No/not applicable	No/not applicable	No/not applicable	Yes	Yes	No/not applicable	my son	Divorced/Separated				No
80	1	28022015	28	2	2015	Primary	Yes	Both	No	36	Yes	Business		Yes	3	2002	No response	No		Very good	With somebody else	No/not applic	No/not applic	No/not applic	No/not applic	No/not applic	No/not applic	Yes	No response	No response	Yes	Yes	Yes	aunt	Yes and told 1st	Yes	Yes	Yes	Yes	No/not applicable		Single				Yes	Yes	Yes	he wanted him to know that as he was vibing me, i am also HIV positive
81	1	28022015	28	2	2015	Secondary	Yes	Both	Yes	57	No			Yes	99	1996	more than 5 years ago	No		Fair or	With somebody else	Yes	Yes	No/not applic	No/not applic	Yes	No/not applic	Yes	No/not applic	Yes	No/not applic	Yes	Yes	uncle,auntie	Yes and told 1st	No/not applicable	No/not applicable	No/not applicable	Yes	Yes		Married/cohabiting	Yes	Yes	Yes				she had to know my status because she is the closest to me
82	1	28022015	28	2	2015	Tertiary	Yes	Both	No	46	Yes	Farming		Yes	8	1997	more than 5 years ago	No		Good	With somebody else	Yes	Yes	No/not applic	No/not applic	Yes	No/not applic	Yes	No/not applic	Yes	No/not applic	No/not applic	Yes	cousins	Yes	Yes and told 1st	Yes	Yes	Yes	Yes	girlfriend	Married/cohabiting	Yes	Yes	Yes				i wanted her to know because i was interested in her
83	1	28022015	28	2	2015	Secondary	Yes	Both	Yes	40	Yes	Job		No response			more than 5 years ago	No		Very good	With somebody else	Yes	Yes	No/not applic	No/not applic	No/not applic	No/not applic	Yes	No/not applic	Yes	No/not applic	No/not applic	No/not applic		Yes and told 1st	No/not applicable	No/not applicable	Yes	Yes	Yes		Married/cohabiting	Yes	Yes	Yes				i wanted her to know her status
84	1	14032015	14	3	2015	Primary	Yes	Both	No	30	No			Yes	7	2007	more than 5 years ago	Yes	one	Fair or	With somebody else	No/not applic	Yes	No/not applic	No/not applic	Yes	No/not applic	Yes	No/not applic	Yes	No/not applic	Yes	No/not applic		Yes	Yes	Yes and told 1st	Yes and told 1st	Yes and told 1st	Yes and told 1st	former husband	Married/cohabiting	Yes	Yes	No				i had to tell him so that i can easily take my drugs without secret,i wanted to get HIV positive partner
85	1	14032015	14	3	2015	Secondary	Yes	Both	No	33	No			Yes	11	1992	more than 5 years ago	No		Very good	With somebody else	Yes	Yes	No/not applic	No/not applic	Yes	No/not applic	Yes	Yes	Yes	No/not applic	Yes	Yes	aunties and unc	Yes	Yes and told 1st	Yes	Yes	Yes	Yes		Married/cohabiting	Yes	Yes	Yes				I wanted to know whether he was also positive
86	1	14032015	14	3	2015	Secondary	Yes	Both	No	33	Yes	Business		Yes	10	2013	more than a year but less than 2 years ago	Yes	one	Good	With somebody else	No/not applic	No/not applic	No/not applic	No/not applic	Yes	No/not applic	Yes	No/not applic	No/not applic	No/not applic	No/not applic	Yes	father and aunt	Yes and told 1st	Yes	Yes	Yes	Yes	Yes		Widowed				No
87	1	13032015	13	3	2015	Primary	Yes	Both	No	25	No			Yes	99	2010	more than 5 years ago	No		Very good	With somebody else	No/not applic	Yes	No/not applic	No/not applic	Yes	No/not applic	Yes	No/not applic	Yes	No/not applic	Yes	No/not applic		Yes	Yes and told 1st	No/not applicable	No/not applicable	No/not applicable	No/not applicable		Married/cohabiting	Yes	Yes	Yes				We went both of us and tested for HIV he tested first, he was positive, then he advised me to go to hospital and test
88	1	14032015	14	3	2015	Primary	Yes	Both	No	56	Yes	Business		Yes	99	99	more than 5 years ago	No		Good	With somebody else	No/not applic	Yes	No/not applic	No/not applic	No/not applic	No/not applic	No	No response	No response	No response	No response	No response		Yes	Yes	No/not applicable	No/not applicable	No/not applicable	No/not applicable	Wife	Married/cohabiting	Yes	Yes	Yes				To protect herself and I wanted her to test the children; I dont want her to worry to take medication in time
89	1	14032015	14	3	2015	Primary	Yes	Both	No	29	No			Yes	4	2014	less than a year ago	No		Very good	With somebody else	No/not applic	Yes	No/not applic	No/not applic	No/not applic	No/not applic	No	No response	No response	No response	No response	No response		No/not applicable	No/not applicable	No/not applicable	Yes	No/not applicable	No/not applicable	wife	Married/cohabiting	Yes	Yes	No	No
90	1	14032015	14	3	2015	Secondary	Yes	Both	Yes	42	Yes	Business		Yes	5	2005	more than 5 years ago	No		Good	With somebody else	Yes	No/not applic	No/not applic	No/not applic	No/not applic	No/not applic	Yes	No/not applic	No/not applic	No/not applic	No/not applic	Yes	Auntie	Yes	Yes and told 1st	Yes	Yes	No/not applicable	Yes		Divorced/Separated				No
91	1	14032015	14	3	2015	Primary	Yes	Both	No	23	No			Yes	2	2014	more than a year but less than 2 years ago	No		Good	With somebody else	No/not applic	Yes	No/not applic	No/not applic	No/not applic	No/not applic	Yes	No/not applic	Yes	No/not applic	Yes	Yes	auntie	Yes	No/not applicable	Yes	No/not applicable	No/not applicable	Yes	husband	Married/cohabiting	Yes	Yes	Yes				He is the one who took me to the clinic to be tested
92	1	17032015	17	3	2015	Secondary	Yes	Both	No	25	Yes	Job		Yes	8	2007		No		Good	With somebody else	No response	No response	No response	No response	Yes	No response	No	No response	No response	No response	No response	Yes								my husband	Widowed				No
93	1	17032015	17	3	2015	Secondary	Yes	Both	Yes	36	Yes	Business		Yes	4	2011	more than 2 years ago but less than 5 years ago	Yes	one	Very good	With somebody else	No/not applic	Yes	No/not applic	No/not applic	No/not applic	No/not applic	Yes	No/not applic	Yes	No/not applic	Yes	Yes	Uncle	Yes	Yes and told 1st	Yes	Yes	Yes	Yes		Married/cohabiting	Yes	Yes	No				I wanted her to know her status so that we can live positively and take care of our children; I wanted her to know that dact that I am positive; I wanted us to start ARVs before to start ARVs before we are very work
94	1	17032015	17	3	2015	Primary	Yes	Both	No	52	Yes	Business		Yes	8	2005	more than 5 years ago	No		Very good	With somebody else	Yes	No/not applic	No/not applic	No/not applic	Yes	No/not applic	Yes	No/not applic	No/not applic	No/not applic	No/not applic	Yes	In-law	Yes	Yes and told 1st	Yes and told 1st	Yes and told 1st	Yes and told 1st	Yes and told 1st		Divorced/Separated				Yes	No
95	1	17032015	17	3	2015	Secondary	Yes	Both	No	42	Yes	Job		Yes	5	2005	more than 5 years ago	No		Good	With somebody else	No/not applic	Yes	No/not applic	No/not applic	No/not applic	No/not applic	Yes	No/not applic	No/not applic	No/not applic	Yes	No/not applic		Yes	No/not applicable	No/not applicable	No/not applicable	No/not applicable	No/not applicable	wife	Married/cohabiting	Yes	Yes	No				she was supportive and i thought she had an idea about what was happening,she had to support me and we both had to be treated and support o children
96	1	17032015	17	3	2015	Primary	Yes	Both	No	54	Yes	Farming		Yes	99	2002	more than 5 years ago	No		Good	With somebody else	Yes	Yes	No/not applic	No/not applic	No/not applic	No/not applic	Yes	No/not applic	No/not applic	No/not applic	Yes	Yes	senga,uncle	Yes	Yes	Yes	Yes and told 1st	Yes	Yes		Married/cohabiting	Yes	Yes	Yes				i wanted to take my medication well because she can remind me and i dont hinder whole taking medications
97	1	17032015	17	3	2015	Primary	Yes	Both	No	48	Yes	Business		No response			more than 5 years ago	No		Good	With somebody else	Yes	Yes	No/not applic	No/not applic	Yes	Yes	Yes	No/not applic	Yes	No/not applic	Yes	No/not applic		Yes	No/not applicable	No/not applicable	Yes	Yes	No/not applicable	wives 3	Married/cohabiting	Yes	Yes	No				i wanted them to do check and get treatment so that we can look after our children,i wanted them to stay alive for along time with me
98	1	17032015	17	3	2015	Primary	Yes	Both	No	34	Yes	Farming		No response			more than 2 years ago but less than 5 years ago	No		Good	With somebody else	Yes	Yes	No response	No response	No response	No response	Yes	No response	Yes	No response	Yes	No response		Yes	No response	Yes	Yes	Yes	No response	husband	Married/cohabiting	Yes	Yes	No				because he had also disclosed to me so there was no need to hide
99	1	16032015	16	3	2015	Primary	Yes	Both	No	45	Yes	Other source	casual labourer	No response			more than 5 years ago	No		Fair or	With somebody else	No response	No response	No response	Yes	No response	No response	No							Yes	Yes and told 1st	No response	Yes	Yes	No response		Divorced/Separated				No
100	1	16032015	16	3	2015	Tertiary	Yes	Both	No	55	Yes	Job		No response			more than 5 years ago	No		Very good	With somebody else	Yes	No response	No response	No response	No response	No response	Yes	Yes	No response	No response	No response	No response		Yes	Yes and told 1st	Yes	Yes	No response	No response		Widowed				No
101	1	16032015	16	3	2015	Primary	Yes	Both	No	30	Yes	Business		Yes	1	2014	No response	No		Good	With somebody else	No response	Yes	No response	No response	No response	No response	Yes	No response	Yes	No response	No response	No response		No response	No response	No response	No response	No response	No response	my wife	Married/cohabiting	Yes	Yes	Yes				i had no way of hiding my status because we were tested together
102	1	16032015	16	3	2015	No education	Yes	Both	No	42	No			Yes	99	2013	No response	No		Fair or	With somebody else	Yes	Yes	No response	No response	No response	No response	Yes	No response	No response	Yes	No response	Yes	cousin	Yes and told 1st	No response	No response	No response	Yes	No response		Married/cohabiting	Yes	Yes	Yes				he had intentions of asking my hand in marriage
103	1	16032015	16	3	2015	Tertiary	Yes	Both	No	62	Yes	Job		Yes	99	1995	No response	No		Fair or	With somebody else	Yes	Yes	No response	No response	No response	No response	Yes	No response	Yes	No response	No response	Yes	uncle	Yes	No response	Yes	Yes	No response	No response	wife	Married/cohabiting	Yes	Yes	Yes				we were tested together so i couldnt hide
104	1	16032015	16	3	2015	Secondary	Yes	ARVs	No	30	No			Yes	4	2013	No response	No		Fair or	With somebody else	No response	No response	No response	Yes	Yes	No response	No							Yes	Yes and told 1st	Yes	Yes	Yes	Yes		Divorced/Separated				No
105	1	16032015	16	3	2015	Tertiary	Yes	Both	No	41	Yes	Other source	architecture	Yes	99	2013	No response	No		Very good	Alone							No							Yes and told 1st	No response	No response	Yes	No response	No response		Divorced/Separated				No
106	1	16032015	16	3	2015	Primary	Yes	Both	No	38	No			Yes	99	2014	No response	Yes	one	Fair or	With somebody else	No response	No response	No response	Yes	Yes	No response	No							Yes	Yes and told 1st	No response	No response	Yes	No response		Single				Yes	Yes	Yes	having been admited my boyfriend was inquisitive of what was the sickness so i decided to disclose
107	1	17032015	17	3	2015	Primary	Yes	Both	No	55	No			Yes	99	1997	No response	No		Fair or	With somebody else	Yes	No response	No response	No response	No response	No response	Yes	Yes	No response	No response	No response	No response		Yes	No response	Yes	Yes	No response	No response	brotherz wife	Widowed				No
108	1	17032015	17	3	2015	Primary	Yes	Both	No	42	Yes	Farming		Yes	99	2001	No response	No		Good	With somebody else	No/not applic	No/not applic	No/not applic	No/not applic	No/not applic	No/not applic	Yes	No response	No response	No response	Yes	No response		Yes	Yes and told 1st	No response	No response	No response	No response		Widowed				No
109	1	17032015	17	3	2015	Primary	Yes	Both	No	57	No			No response			more than 5 years ago	No		Good		No response	No response	No response	No response	Yes	Yes	Yes	Yes	No response	No response	No response	No response		Yes	No response	Yes	Yes and told 1st	Yes	No response		Widowed				No
110	1	17032015	17	3	2015	Primary	Yes	Both	No	47	No			Yes	99	2002	No response	No		Very good	Alone							Yes	No response	Yes	Yes	Yes	Yes		Yes	No response	No response	Yes and told 1st	Yes	No response		Married/cohabiting	No	Yes	Yes				he met her in the hiv clinic and he had intentions of marrying her
111	1	07032015	7	3	2015	Primary	Yes	Both	No	32	Yes	Business		No response			more than 2 years ago but less than 5 years ago	No		Fair or	With somebody else	No response	No response	No response	No response	Yes	No response	No							Yes and told 1st	No response	No response	No response	Yes	No response		Widowed				No
112	1	07032015	7	3	2015	Primary	Yes	Both	No	28	Yes	Business		Yes	99	2013	No response	Yes	one	Fair or	Alone							Yes	No response	Yes	No response	No response	Yes	aunt	No response	No response	No response	No response	Yes	No response	spouse	Married/cohabiting	Yes	Yes	Yes				my wife encouraged me to take test after she confirmed that she was positive so i had to give my results
113	1	07032015	7	3	2015	Secondary	Yes	Both	No	35	Yes	Other source	technician	Yes	99	2010	No response	No		Good	With somebody else	No response	No response	No response	No response	Yes	No response	Yes	No response	No response	Yes	Yes	No response		Yes	No response	No response	No response	No response	No response	spouse	Single				Yes	Yes	Yes	we took the test together so it was hard to hide the results
114	1	07032015	7	3	2015	Tertiary	Yes	Both	No	55	No			Yes	99	2005	No response	No		Fair or	With somebody else	No response	Yes	No response	No response	No response	No response	Yes	No response	Yes	No response	Yes	No response		Yes and told 1st	Yes	Yes	Yes	Yes	Yes		Married/cohabiting	Yes	Yes	Yes				wife had signs of infection so wanted to be an encouragement to her
115	1	07032015	7	3	2015	Secondary	Yes	Both	No	44	Yes	Business		Yes	1	2005	No response	No		Fair or	With somebody else	Yes	Yes	No response	No response	No response	No response	Yes	No response	Yes	No response	Yes	Yes	sisters	Yes	No response	Yes	Yes	Yes	No response	spouse	Married/cohabiting	Yes	Yes	Yes				she needed encouragment
116	1	07032015	7	3	2015	Secondary	Yes	Both	No	55	No			Yes	99	2006	No response	No		Fair or	With somebody else	No response	Yes	No response	No response	No response	No response	No							Yes and told 1st	No response	No response	No response	No response	No response		Married/cohabiting	Yes	Yes	Yes				i needed care and encouragement
117	1	07032015	7	3	2015	Primary	Yes	Both	No	26	No			Yes	99	2004	No response	No		Fair or	With somebody else	No response	Yes	No response	No response	No response	No response	Yes	No response	Yes	No response	No response	Yes		Yes	Yes	Yes	No response	Yes	No response	spouse	Married/cohabiting	Yes	Yes	Yes				she wanted to take her medicines freely
118	1	07032015	7	3	2015	Tertiary	Yes	Both	No	44	Yes	Job		Yes	12	2013	No response	No		Good	With somebody else	Yes	No/not applic	No/not applic	No/not applic	No/not applic	No/not applic	No							No response	No response	No response	Yes and told 1st	No response	No response		Single				No
119	1	07032015	7	3	2015	Primary	Yes	Both	No	32	No			Yes	99	2013	No response	No		Good	With somebody else	No response	No response	No response	Yes	No response	No response	Yes	No response	Yes	No response	Yes	No response		No response	Yes	No response	No response	No response	No response	ex husband	Divorced/Separated				No
120	1	07032015	7	3	2015	Primary	Yes	ARVs	Yes	55	Yes	Business		Yes	99	1997	No response	No		Execellent	With somebody else	Yes	Yes	No response	No response	No response	No response	Yes	No response	No response	No response	No response	No response		Yes and told 1st	Yes	Yes	Yes	Yes	Yes		Married/cohabiting	Yes	Yes	Yes				he wanted to take his medicines freely
121	1	07032015	7	3	2015	Primary	Yes	Both	No	44	Yes	Job		Yes	11	2004	No response	No		Fair or	With somebody else	No/not applic	No/not applic	No/not applic	No/not applic	No/not applic	No/not applic	Yes	No response	No response	No response	Yes	No response		Yes	No response	Yes	No response	Yes	No response	father	Widowed				No
122	1	07032015	7	3	2015	Tertiary	Yes	Both	No	50	Yes	Job		Yes	2	2013	No response	No		Good	With somebody else	No response	No response	No response	No response	Yes	No response	No							Yes	No response	Yes	Yes and told 1st	Yes	No response		Divorced/Separated				No
123	1	07032015	7	3	2015	Tertiary	Yes	Both	No	40	Yes	Job		Yes	99	2001	No response	No		Execellent	Alone							Yes	No response	Yes	No response	No response	No response		Yes and told 1st	No response	Yes	No response	No response	No response		Married/cohabiting	No			No
124	1	07032015	7	3	2015	Secondary	Yes	Both	No	27	No			Yes	5	2009	No response	No		Fair or	With somebody else	No response	Yes	No response	No response	No response	No response	No							No response	No response	Yes and told 1st	No response	Yes	Yes		Married/cohabiting	Yes	Yes	Yes				after discovering arvs in her husbandz pocket she also decided to disclose her status
125	1	07032015	7	3	2015	Primary	Yes	Both	No	58	No			Yes	99	2005	No response	No		Fair or	With somebody else	Yes	No response	No response	No response	No response	No response	No							Yes	No response	Yes and told 1st	No response	Yes	No response		Widowed				No
126	1	07032015	7	3	2015	Tertiary	Yes	Both	No	55	Yes	Business		No response			more than 5 years ago	No		Good	With somebody else	No response	No response	No response	No response	Yes	No response	No							No response	No response	Yes and told 1st	No response	No response	No response		Divorced/Separated				Yes	Yes	Yes	she already knew the status of the man so it wouldnt br a suprise to this man
127	1	28022015	28	2	2015	Primary	Yes	Both	No	29	No			Yes	99	2010	No response	No		Fair or								No							Yes and told 1st	No response	No response	Yes	Yes	No response		Single				No
128	1	28022015	28	2	2015	Secondary	Yes	Both		31	Yes	Business		Yes	99	2002	No response	No		Fair or	With somebody else	No response	Yes	No response	No response	No response	No response	Yes	No response	Yes	No response	Yes	No response		Yes	Yes and told 1st	No response	No response	Yes	Yes		Married/cohabiting	Yes	Yes	Yes				so she has freedom to take her drugs
129	1	28022015	28	2	2015	Secondary	Yes	Both	No	39	Yes	Business		Yes	6	2010	No response	No		Fair or	With somebody else	No response	Yes	No response	No response	No response	No response	Yes	No response	Yes	No response	No response	No response		Yes	Yes	No response	Yes and told 1st	Yes	No response		Married/cohabiting	Yes	Yes	Yes				he wnted her to take up family responsibilities
130	1	28022015	28	2	2015	Secondary	Yes	Both	No	42	Yes	Job		No response			more than 2 years ago but less than 5 years ago	No		Fair or	Alone							Yes	No response	No response	No response	Yes	No response		Yes and told 1st	No response	No response	No response	Yes	No response		Single				No
131	1	28022015	28	2	2015	Primary	Yes	Both		40	No			No response			more than 2 years ago but less than 5 years ago	No		Very good	Alone							No							No response	No response	No response	Yes and told 1st	Yes	No response		Single				No
132	1	28022015	28	2	2015	Primary	Yes	Both	No	28	Yes	Business		Yes	3	2010	No response	No		Fair or	With somebody else	No response	Yes	No response	No response	No response	No response	Yes	No response	Yes	No response	No response	No response		Yes	No response	Yes and told 1st	No response	Yes	No response		Married/cohabiting	Yes	Yes	Yes				she wanted to be free with her medication
133	1	28022015	28	2	2015	Tertiary	Yes	Both	No	48	Yes	Job		Yes	99	2007	more than 5 years ago	No		Good	With somebody else	No response	Yes	No response	No response	No response	No response	Yes	No response	No response	No response	Yes	Yes	cousins	Yes	Yes	Yes	Yes	Yes	Yes	wife	Married/cohabiting	Yes	Yes	Yes				he was tested in a group so it was obvious that his wife will know about his results
134	1	28022015	28	2	2015	Primary	Yes	Both	No	71	No			Yes	99	2010	No response	No		Fair or	With somebody else	Yes	No response	No response	No response	No response	No response	Yes	No response	No response	Yes	No response	No response		Yes	No response	No response	Yes	Yes	No response	son	Single				No
135	1	28022015	28	2	2015	Primary	Yes	Both	No	34	Yes	Job		No response			more than 2 years ago but less than 5 years ago	No		Fair or	With somebody else	No/not applic	No/not applic	No/not applic	No/not applic	No/not applic	No/not applic	No	No response	No response	No response	Yes	Yes		Yes	No response	Yes and told 1st	No response	Yes	No response		Single				Yes	Yes	Yes	having secretly realised that her boyfriend was already on HAART she freely told him so that both can be free to take their medicines
136	1	28022015	28	2	2015	No education	Yes	Both	Yes	37	No			No response			more than 2 years ago but less than 5 years ago	No		Good	With somebody else	No response	Yes	No response	No response	No response	No response	Yes	No response	No response	No response	Yes	No response		Yes	Yes	Yes	Yes	Yes	Yes	wife	Married/cohabiting	Yes	Yes	Yes				he knew his wife was also infected so he wanted to take her for a test,he also wanted to receive care from her
137	1	28022015	28	2	2015	Tertiary	Yes	Both	No	58	Yes	Job		Yes	2	2011	more than 2 years ago but less than 5 years ago	No		Execellent	With somebody else	Yes	No response	No response	No response	No response	No response	Yes	No response	No response	Yes	No response	No response		Yes	No response	No response	Yes and told 1st	No response	No response		Married/cohabiting	No			Yes	Yes	Yes	being that they workn in same organization,he knew that with time she will know
138	1	28022015	28	2	2015	Primary	Yes	Both	No	49	No	Farming		Yes	99	2004	more than 5 years ago	No		Good	With somebody else	No response	Yes	No response	No response	No response	No response	Yes	No response	Yes	No response	Yes	No response		Yes	No response	No response	Yes	Yes	No response	wife	Married/cohabiting	Yes	Yes	Yes				after getting herpes zoster he automatically knew that the wife would know
139	1	14032015	14	3	2015	Primary	Yes	Both	No	29	No			No response			more than 2 years ago but less than 5 years ago	No		Fair or								No							Yes and told 1st	No response	Yes	No response	Yes	No response		Single				No
140	1	14032015	14	3	2015	Primary	Yes	ARVs	No	32	Yes	Business		No response			more than 2 years ago but less than 5 years ago	No		Fair or	With somebody else	No response	Yes	No response	No response	No response	No response	No							Yes and told 1st	Yes	No response	No response	Yes	No response		Married/cohabiting	Yes	Yes	Yes				because the councellor told me to tell her
141	1	14032015	14	3	2015	Tertiary	Yes	Both	No	60	Yes	Job		Yes	99	2005	No response	No		Fair or	With somebody else	Yes	No response	No response	No response	Yes	No response	Yes	Yes	No response	No response	No response	No response		Yes and told 1st	No response	No response	Yes	Yes	No response		Widowed				No
142	1	14032015	14	3	2015	Secondary	Yes	Both	No	40	Yes	Business		No response			more than 5 years ago	No		Good	With somebody else	Yes	No response	No response	No response	Yes	No response	Yes	No response	No response	No response	Yes	Yes	aunt	Yes	Yes and told 1st	Yes	Yes	No response	No response		Single				Yes	Yes	Yes	i thought when he learns from other people he will get hurt
143	1	14032015	14	3	2015	Secondary	Yes	Both	No	36	Yes	Business		Yes	99	2002	No response	No		Execellent	With somebody else	Yes	No response	No response	No response	Yes	No response	Yes	No response	No response	No response	Yes	No response		Yes	No response	Yes	Yes and told 1st	Yes	No response		Single				Yes	No
144	1	14032015	14	3	2015	Secondary	Yes	Both		30	Yes	Other source	mechanic	Yes	99	2013	No response	No		Good	With somebody else	No response	Yes	No response	No response	No response	No response	Yes	No response	No response	No response	Yes	No response		Yes	Yes	No response	No response	Yes	No response	wife	Married/cohabiting	Yes	Yes	Yes				i had no way of keeping it a secret since she and i were tested together
145	1	14032015	14	3	2015	Tertiary	Yes	Both	Yes	40	No			Yes	9	2006	No response	No		Good								Yes	No response	No response	No response	Yes	No response		Yes	Yes	Yes	Yes	Yes	Yes	father	Divorced/Separated				Yes	No
146	1	14032015	14	3	2015	Secondary	Yes	Both	Yes	34	Yes	Other source	volunteer	Yes	10	2002	No response	No		Good	With somebody else	Yes	Yes	No response	No response	No response	No response	Yes	No response	Yes	No response	No response	No response		Yes	No response	Yes	Yes	Yes	No response	husband	Married/cohabiting	Yes	Yes	Yes				i believed he is the one who infected me
147	1	14032015	14	3	2015	Primary	No	Septrin	No	30	Yes	Job		Yes	99	2006	No response	No		Fair or	With somebody else	No response	Yes	No response	No response	No response	No response	Yes	No response	Yes	No response	No response	Yes	uncle	Yes	Yes	Yes	Yes	Yes	No response	father	Married/cohabiting	Yes	Yes	Yes				having found her in an HIV clinic with intentions of marrying her,i had to disclose my status to her
148	1	14032015	14	3	2015	Primary	Yes	Both	No	38	No			No response			more than 2 years ago but less than 5 years ago	No		Fair or	With somebody else	No response	Yes	No response	No response	Yes	No response	Yes	No response	Yes	No response	Yes	No response		Yes	No response	Yes	Yes	Yes	No response	wife	Married/cohabiting	No response	Yes	Yes				i want her to care for me
149	1	20032015	20	3	2015	Tertiary	Yes	Both	No	28	Yes	Job		Yes	4	2004	No response	No		Very good	With somebody else	No/not applic	No/not applic	No/not applic	No/not applic	No/not applic	No/not applic	No							No response	No response	No response	Yes and told 1st	Yes	Yes		Divorced/Separated				Yes	No
150	1	20032015	20	3	2015	Secondary	Yes	ARVs	No	45	Yes	Farming		Yes	99	2002	No response	No		Execellent	With somebody else	Yes	Yes	No response	No response	No response	No response	Yes	No response	No response	Yes	No response	No response		Yes and told 1st	Yes	Yes	Yes	Yes	No response		Married/cohabiting	Yes	Yes	Yes				since she is the one who told me to go for the test,i had to give her the results
151	1	20032015	20	3	2015	Secondary	Yes	Both	No	45	Yes	Business		Yes	99	1992	No response	No		Very good	With somebody else	Yes	No response	Yes	No response	Yes	No response	Yes	No response	No response	No response	Yes	No response		Yes	Yes	Yes	Yes	Yes	Yes	late husband	Widowed				No
152	1	20032015	20	3	2015	Primary	Yes	Both	No	40	No			Yes	12	2003	No response	No		Fair or	With somebody else	Yes	No response	No response	No response	Yes	No response	Yes	No response	No response	No response	No response	No response		Yes and told 1st	Yes	Yes	Yes	Yes	No response		Widowed				No
153	1	21032015	21	3	2015	Secondary	Yes	Both	No	47	No response	Other source	builder	Yes	99	2003	No response	Yes	one	Fair or	Alone							No							Yes and told 1st	Yes	Yes	No response	Yes	Yes		Divorced/Separated				No
154	1	21032015	21	3	2015	Primary	Yes	Both	No	45	No			No response			more than 2 years ago but less than 5 years ago	No		Fair or	With somebody else	No response	Yes	No response	No response	No response	No response	Yes	No response	Yes	No response	No response	No response		Yes	Yes and told 1st	Yes	No response	Yes	No response		Married/cohabiting	Yes	Yes	Yes				he had intentions of marrying me so i had to disclose to him my HIV status
155	1	21032015	21	3	2015	Primary	Yes	Both	Yes	40	Yes	Other source	housemaid	Yes	8	2007	No response	No		Very good	With somebody else	No response	No response	No response	No response	No response	Yes	No							Yes	Yes and told 1st	Yes	No response	Yes	No response		Divorced/Separated				No
156	1	21032015	21	3	2015	Primary	Yes	ARVs	Yes	40	Yes	Business		Yes	99	2006	No response	No		Fair or	With somebody else	Yes	No response	No response	No response	No response	No response	Yes	No response	No response	No response	No response	Yes	ex husband	Yes	Yes	Yes	Yes	Yes	No response	six children	Divorced/Separated				No
157	1	21032015	21	3	2015	Tertiary	Yes	Both	No	67	Yes	Business		Yes	99	2005	No response	No		Fair or	With somebody else	Yes	Yes	No response	No response	No response	No response	No							Yes	No response	No response	No response	Yes	Yes	children	Married/cohabiting	Yes	No
158	1	21032015	21	3	2015	Secondary	Yes	Septrin	No	42	Yes	Business		No response			more than 5 years ago	No		Poor	With somebody else	Yes	No response	No response	No response	No response	No response	No	No/not applic	No/not applic	No/not applic	No/not applic	No/not applic		Yes and told 1st	Yes	Yes	No response	Yes	No response		Widowed				Yes	No
159	1	21032015	21	3	2015	Tertiary	Yes	Both	No	43	Yes	Job		No response			No response	No		Very good	With somebody else	No response	Yes	No response	No response	No response	Yes	Yes	No response	No response	No response	Yes	No response		Yes and told 1st	No response	Yes	No response	Yes	No response		Married/cohabiting	Yes	Yes	Yes				he had intentions of marrying her
160	1	21032015	21	3	2015	Primary	Yes	Both	No	30	No			Yes	99	2005	No response	No		Fair or	With somebody else	No response	Yes	No response	No response	No response	No response	Yes	No response	No response	No response	No response	Yes	mother	No response	No response	No response	No response	Yes	No response	husband	Married/cohabiting	No
161	1	21032015	21	3	2015	Primary	Yes	Both	No	32	No			Yes	99	2005	No response	No		Good	With somebody else	No response	Yes	No response	No response	No response	No response	No							No response	No response	No response	No response	Yes	No response		Married/cohabiting	Yes	No
162	1	21032015	21	3	2015	Tertiary	Yes	Both	No	39	No			No response			more than 5 years ago	No		Execellent	With somebody else	No response	Yes	No response	No response	No response	No response	Yes	No response	No response	No response	Yes	No response		Yes and told 1st	Yes	Yes	Yes	Yes	No response		Married/cohabiting	Yes	Yes	Yes				having started living with him,he went took a test and told me he was HIV positive so i also disclosed my status
163	1	07032015	7	3	2015	Tertiary	Yes	Both	No	41	Yes	Business		Yes	9	2007	No response	No		Very good	With somebody else	Yes	Yes	No response	No response	No response	No response	Yes	No response	Yes	No response	No response	Yes	mother	Yes and told 1st	Yes	Yes	Yes	Yes	No response		Married/cohabiting	Yes	Yes	Yes				we were dating when i tested and found i was HIV positive.i told him to know whetheer we could get married or not
164	1	07032015	7	3	2015	Primary	Yes	Both	No	30	Yes	Farming		Yes	9	2014	No response	No		Execellent	With somebody else	No response	Yes	No response	No response	No response	No response	Yes	No response	No response	No response	No response	Yes	spouse	No response	No response	No response	No response	No response	No response	wife	Married/cohabiting	Yes	Yes	Yes				when my wife was pregnant,i was invited to go for VCT where we found that i was positive and she was negative,my other partner first wife attends IDI she is the one who brought me here
165	1	07032015	7	3	2015	Primary	Yes	Both	No	30	No			No response			more than 5 years ago	No		Execellent	With somebody else	No response	No response	No response	No response	Yes	No response	No	No/not applic	No/not applic	No/not applic	No/not applic	No/not applic		Yes	No response	Yes and told 1st	No response	No response	No response	aunt	Single				No
166	1	07032015	7	3	2015	Primary	Yes	Both	Yes	46	Yes	Farming		Yes	6	1997	No response	No		Execellent	With somebody else	No response	No response	No response	No response	Yes	No response	No	No/not applic	No/not applic	No/not applic	No/not applic	No/not applic		Yes and told 1st	Yes	Yes	No response	Yes	No response		Widowed				No
167	1	07032015	7	3	2015	Primary	Yes	Both	No	29	No			No response			more than 2 years ago but less than 5 years ago	No		Execellent	With somebody else	No response	No response	No response	Yes	No response	No response	No	No/not applic	No/not applic	No/not applic	No/not applic	No/not applic		Yes	Yes	Yes	Yes	No response	No response	husband	Divorced/Separated				No
168	1	07032015	7	3	2015	Primary	Yes	Both	No	39	Yes	Job		Yes	9	2011	No response	No		Good	Alone							Yes	No response	No response	No response	Yes	No response		Yes and told 1st	No response	Yes	Yes	No response	No response		Divorced/Separated				No
169	1	07032015	7	3	2015	Secondary	Yes	Septrin	No	51	Yes	Business		No response			more than 5 years ago	No		Execellent	With somebody else	No response	Yes	No response	No response	No response	No response	Yes	No response	Yes	No response	Yes	No response		Yes	No response	Yes	No response	Yes	No response	wife	Married/cohabiting	Yes	Yes	Yes				when my wife got sick i took her to the hospital and they tested her but she feared to tell me.later her care providers asked her to bring me in and i tested for HIV so i decided to disclose to her
170	1	07030215	7	3	215	Secondary	Yes	Both	No	65	Yes	Business		Yes	10	2004	No response	No		Fair or	With somebody else	Yes	Yes	No response	No response	No response	No response	Yes	No response	Yes	No response	No response	No response		Yes	No response	No response	No response	No response	No response	late wife	Married/cohabiting	Yes	Yes	Yes				because i was looking for a partner who knew her status so we could support each other.i told her immediately i found her
171	1	07032015	7	3	2015	No education	Yes	Both	No	40	Yes	Other source	sells peelings	No response			more than 5 years ago	No		Fair or	With somebody else	No response	No response	No response	No response	No response	No response	Yes	No response	No response	No response	Yes	No response		Yes	Yes and told 1st	No response	No response	Yes	No response		Widowed				No
172	1	07032015	7	3	2015	Secondary	Yes	Both	No	24	No			No response			more than 5 years ago	No		Good	With somebody else	No response	No response	No response	Yes	No response	No response	No	No/not applic	No/not applic	No/not applic	No/not applic	No/not applic		Yes	Yes	No response	No response	No response	No response	mother in law	Single				No
173	1	07032015	7	3	2015	Primary	Yes	Both	No	52	Yes	Business		No response			more than 5 years ago	No		Execellent	With somebody else	No response	No response	No response	No response	Yes	No response	Yes	No response	No response	No response	Yes	No response		Yes and told 1st	No response	Yes	Yes	Yes	No response		Divorced/Separated				No
174	1	14032015	14	3	2015	Tertiary	Yes	Both	No	50	Yes	Job		Yes	5	2011	No response	No		Execellent	With somebody else	Yes	Yes	No response	No response	No response	No response	No	No/not applic	No/not applic	No/not applic	No/not applic	No/not applic		No response	No response	No response	No response	No response	No response	wife	Married/cohabiting	Yes	Yes	Yes				she was pregnant and was tested and found to be positive so she was my entry point in HIV testing and care,i had to tell her my results
175	1	14032015	14	3	2015	Primary	Yes	Both	No	52	Yes	Business		Yes	3	2005	No response	No		Fair or	Alone							Yes	Yes	No response	No response	No response	No response		Yes	No response	Yes	No response	No response	No response	son	Widowed				Yes	Yes	Yes	he wanted us to get married so i thought it wise to tell him before he decides
176	1	14032015	14	3	2015	Secondary	Yes	Both	No	26	No			Yes	3	2003	No response	No		Execellent	With somebody else	No response	Yes	No response	No response	No response	No response	Yes	No response	Yes	No response	Yes	No response		No response	No response	Yes	No response	No response	No response	husband	Married/cohabiting	Yes	Yes	Yes				i had to tell him because we live together,i needed his help
177	1	14032015	14	3	2015	Primary	Yes	Both	No	30	Yes	Business		Yes	2	2013	No response	No		Execellent	Alone							No	No/not applic	No/not applic	No/not applic	No/not applic	No/not applic		No response	Yes and told 1st	No response	No response	No response	No response		Single				No
178	1	14032015	14	3	2015	Tertiary	Yes	Both	No	28	Yes	Other source	hair dressing	Yes	7	2006	No response	No		Execellent	With somebody else	No response	No response	No response	No response	Yes	No response	Yes	No response	No response	No response	No response	Yes	mother	Yes and told 1st	Yes	No response	No response	No response	No response		Single				Yes	No
179	1	14032015	14	3	2015	Primary	Yes	Both	No	24	Yes	Job		Yes	6	2006	No response	Yes	one	Execellent	With somebody else	No response	Yes	No response	No response	No response	No response	Yes	No response	Yes	No response	Yes	No response		Yes and told 1st	Yes	No response	No response	No response	No response		Married/cohabiting	Yes	Yes	Yes				i told him because i wanted him to also go for HIV testing,i thought he was also HIV positive like me but turned out he was negative
180	1	14032015	14	3	2015	Primary	Yes	Both	Yes	43	Yes	Job		Yes	9	2005	No response	No		Good	With somebody else	Yes	Yes	No response	No response	No response	No response	Yes	No response	No response	No response	Yes	No response		Yes	No response	Yes	No response	Yes	No response	wife	Married/cohabiting	Yes	Yes	Yes				i wanted her o also go for HIV testing so she could know status after i had known my status
181	1	14032015	14	3	2015	Primary	Yes	Both	No	33	Yes	Business		Yes	4	2014	No response	No		Fair or	With somebody else	No response	No response	No response	Yes	No response	No response	Yes	No response	No response	No response	Yes	No response		Yes	Yes and told 1st	No response	No response	No response	No response		Married/cohabiting	No
182	1	14032015	14	3	2015	Secondary	Yes	Both	No	39	Yes	Job		No response			more than 2 years ago but less than 5 years ago	No		Good	With somebody else	Yes	No response	No response	No response	No response	Yes	Yes	No response	No response	No response	Yes	Yes	aunt	Yes	No response	Yes	No response	Yes	No response	daughter	Divorced/Separated				No
183	1	14032015	14	3	2015	Secondary	Yes	Both	No	40	Yes	Business		No response			more than 5 years ago	No		Execellent	With somebody else	Yes	Yes	No response	No response	No response	No response	Yes	No response	No response	No response	Yes	No response		Yes	No response	Yes	Yes	No response	No response	husband	Married/cohabiting	Yes	Yes	Yes				i fell sick and was admitted they tested me for HIV he received my results but hid them first because i was very sick.so he learnt of them even before i did
184	1	28022015	28	2	2015	Secondary	Yes	Septrin	No	25	No			Yes	7	2014	No response	No		Execellent	With somebody else	No response	No response	No response	Yes	No response	No response	Yes	No response	No response	No response	No response	Yes	aunt	No response	Yes and told 1st	Yes	No response	No response	No response		Single				Yes	No
185	1	28022015	28	2	2015	Primary	Yes	Both	No	36	Yes	Business		Yes	11	2008	No response	No		Execellent	With somebody else	No response	Yes	No response	No response	No response	No response	Yes	No response	Yes	No response	No response	No response		No response	No response	Yes	No response	No response	No response	husband	Married/cohabiting	Yes	Yes	Yes				i wanted to walk an open life so we could have peace at home,we support each other because we are both on ARVs
186	1	28022015	28	2	2015	Primary	Yes	Both	No	54	Yes	Other source	mechanic	Yes	8	2013	No response	No		Execellent	With somebody else	No response	Yes	No response	No response	No response	No response	Yes	No response	Yes	No response	No response	No response		No response	No response	No response	No response	No response	No response	wife	Married/cohabiting	Yes	Yes	Yes				i learnt from her first that she was HIV positive so she took me where she had tested and we got my results together.i was forced to disclose kind of
187	1	28022015	28	2	2015	Secondary	Yes	Both	No	34	No			Yes	7	2004	No response	No		Execellent	With somebody else	No response	Yes	No response	No response	No response	No response	Yes	No response	Yes	No response	No response	No response		No response	No response	No response	No response	No response	No response	husband	Married/cohabiting	Yes	Yes	Yes				when i delivered my son i was told to stop breastfeeding inorder not to infect him.when my husband asked why i had stopped breastfeeding i told him the truth
188	1	28022015	28	2	2015	Secondary	Yes	Both	No	42	Yes	Other source	cleaner	No response			more than 5 years ago	No		Good	With somebody else	No response	Yes	No response	No response	No response	No response	Yes	No response	Yes	No response	No response	No response		No response	No response	Yes and told 1st	No response	No response	No response		Married/cohabiting	Yes	Yes	Yes				when i found out i was HIV positive i told her so she could go and test also
189	1	28022015	28	2	2015	Secondary	Yes	Both	No	48	No			Yes	6	2003	No response	No		Execellent	With somebody else	Yes	No response	No response	No response	No response	No response	No	No/not applic	No/not applic	No/not applic	No/not applic	No/not applic		Yes	No response	Yes	Yes	Yes	Yes	husband	Widowed				No
190	1	28022015	28	2	2015	Primary	Yes	Both	No	37	Yes	Business		Yes	6	2014	No response	No		Execellent	Alone							Yes	No response	Yes	No response	No response	No response		No response	No response	No response	No response	No response	No response	wife	Married/cohabiting	No			No
191	1	28022015	28	2	2015	Secondary	Yes	Both	No	27	Yes	Business		No response			more than 2 years ago but less than 5 years ago	No		Good	With somebody else	No response	Yes	No response	No response	No response	No response	No	No/not applic	No/not applic	No/not applic	No/not applic	No/not applic		No response	Yes	No response	No response	No response	No response	husband	Married/cohabiting	Yes	Yes	Yes				i did not want to breastfeed my 5year old daughter and i knew he would ask thats why i told him before
192	1	28022015	28	2	2015	Primary	Yes	Both	No	35	Yes	Other source	hair dresser	No response			more than 5 years ago	No		Execellent	With somebody else	No response	Yes	No response	No response	No response	No response	Yes	No response	Yes	No response	No response	No response		Yes and told 1st	No response	Yes	No response	Yes	No response		Married/cohabiting	Yes	Yes	Yes				i wanted to enable him to test for HIV after i had known my status,i didnot want to infect her if she had been negative
193	1	28022015	28	2	2015	Primary	Yes	Septrin	No	26	No			No response			more than 2 years ago but less than 5 years ago	No		Execellent	With somebody else	No response	Yes	No response	No response	No response	No response	Yes	No response	Yes	No response	No response	No response		No response	No response	No response	No response	No response	No response	mother in law	Married/cohabiting	Yes	Yes	Yes				initially we were discordant but on subsequent visits to the discordant clinic,i found i had seroconverted. he is the one who had taken me to his clinic so he knew about my results
194	1	28022015	28	2	2015	Primary	Yes	Both	No	41	Yes	Business		Yes	99	2002	No response	No		Very good	With somebody else	No response	No response	No response	No response	No response	No response	No	No/not applic	No/not applic	No/not applic	No/not applic	No/not applic		Yes	Yes and told 1st	No response	Yes	No response	No response		Widowed				No
195	1	28022015	28	2	2015	Secondary	Yes	Septrin	No	42	Yes	Other source	driver	Yes	5	2014	No response	No		Execellent	With somebody else	No response	Yes	No response	No response	No response	No response	No	No/not applic	No/not applic	No/not applic	No/not applic	No/not applic		No response	Yes and told 1st	No response	Yes	No response	No response		Married/cohabiting	Yes	Yes	Yes				i wanted her to find out her status because we had separated before i found out i was HIV positive
196	1	17032015	17	3	2015	Primary	Yes	Both	No	40	Yes	Farming		No response			more than 2 years ago but less than 5 years ago	No		Execellent	With somebody else	Yes	Yes	No response	No response	No response	No response	Yes	No response	Yes	No response	Yes	No response		Yes and told 1st	No response	Yes	No response	No response	No response		Married/cohabiting	Yes	Yes	Yes				i wanted he rto hear it from me not another person because i thought it would cause us to separate if i had not told her
197	1	17032015	17	3	2015	Primary	Yes	ARVs	No	52	No			No response			more than 5 years ago	Yes	one	Fair or	With somebody else	Yes	No response	No response	No response	No response	No response	Yes	No response	No response	No response	Yes	No response		No response	No response	No response	No response	No response	No response	first born son	Widowed				No
198	1	28022015	28	2	2015	Primary	Yes	Both	No	60	No			No response			more than 5 years ago	No		Very good	With somebody else	Yes	Yes	No response	No response	No response	No response	Yes	No response	Yes	No response	No response	No response		Yes and told 1st	No response	Yes	Yes	No response	No response		Married/cohabiting	Yes	Yes	No				she is the one who brought me to hospital when i was sick so i told her because i needed her support
199	1	28022015	28	2	2015	Tertiary	Yes	Both	No	50	Yes	Other source	craft artist	Yes	9	2002	No response	No		Execellent	With somebody else	Yes	No response	No response	No response	No response	No response	Yes	Yes	No response	No response	No response	No response		Yes	No response	Yes and told 1st	Yes	Yes	Yes		Widowed				No
200	1	28022015	28	2	2015	Secondary	Yes	Both	No	26	Yes	Farming		Yes	5	2014	No response	No		Execellent	With somebody else	No response	Yes	No response	No response	Yes	No response	Yes	No response	Yes	No response	No response	No response		No response	Yes and told 1st	No response	No response	No response	No response		Married/cohabiting	Yes	Yes	Yes				i developed a rash and i suspected my husband had infected me so i asked him to come with me to test and they gave us results together if was not a secret anymore
201	1	21032015	21	3	2015	Secondary	Yes	Both	No	27	No			No response			more than 2 years ago but less than 5 years ago	Yes	three	Execellent	With somebody else	No response	Yes	No response	No response	No response	No response	No	No/not applic	No/not applic	No/not applic	No/not applic	No/not applic		Yes	No response	No response	No response	No response	No response	husband	Married/cohabiting	Yes	Yes	Yes				he is the one who brought me to hospital when i was very sick,they tested me for HIV and gave me my results i could not hold it because i feared so much
202	1	21032015	21	3	2015	Secondary	Yes	Both	No	52	Yes	Job		No response			more than 5 years ago	No		Execellent	With somebody else	Yes	Yes	No response	No response	No response	No response	Yes	No response	Yes	No response	No response	No response		No response	No response	Yes	No response	No response	No response	wife	Married/cohabiting	Yes	Yes	Yes				my wife got into care first when she tested positive ahe advised me to go for testing,we went together and i shared my results with her
203	1	21032015	21	3	2015	Primary	Yes	Both	No	45	Yes	Other source	tailoring	No response			more than 5 years ago	No		Very good	With somebody else	Yes	No response	No response	No response	No response	No response	Yes	No response	No response	No response	No response	Yes	uncles	No response	No response	No response	Yes	No response	No response		Widowed				No
204	1	21032015	21	3	2015	Primary	Yes	Both	No	40	Yes	Business		No response			more than 5 years ago	No		Good	With somebody else	No response	No response	No response	No response	Yes	No response	No	No/not applic	No/not applic	No/not applic	No/not applic	No/not applic		Yes	Yes and told 1st	No response	No response	No response	No response		Divorced/Separated				No
205	1	21032015	21	3	2015	Primary	Yes	Both	No	42	Yes	Other source	washing clothes	No response			more than 2 years ago but less than 5 years ago	Yes	one	Execellent	With somebody else	Yes	No response	No response	No response	No response	No response	No	No/not applic	No/not applic	No/not applic	No/not applic	No/not applic		No response	No response	Yes and told 1st	Yes	No response	No response		Divorced/Separated				No
206	1	21032015	21	3	2015	Secondary	Yes	Both	No	28	Yes	Other source	hair dressing	Yes	8	2009	No response	No		Execellent	With somebody else	No response	Yes	No response	No response	No response	No response	No	No/not applic	No/not applic	No/not applic	No/not applic	No/not applic		Yes	Yes	No response	No response	No response	No response	husband	Married/cohabiting	Yes	Yes	Yes				i was staying with my husband and i was pregnant so i knew i was going to be put on ART so i did not have to hide the medicine because it would have disorganised us so i told him way ahead
207	1	21032015	21	3	2015	Primary	Yes	Both	No	32	Yes	Business		Yes	6	2011	No response	No		Very good	With somebody else	No response	No response	No response	No response	Yes	No response	No	No/not applic	No/not applic	No/not applic	No/not applic	No/not applic		No response	No response	No response	No response	No response	No response	husband	Divorced/Separated				No
208	1	21032015	21	3	2015	Secondary	Yes	Both	No	53	Yes	Other source	make envelopes	No response			more than 5 years ago	No		Execellent	With somebody else	No response	No response	No response	No response	Yes	No response	Yes	No response	No response	No response	No response	Yes	co wife	Yes	No response	Yes	Yes	No response	No response	son	Widowed				No
209	1	21032015	21	3	2015	Primary	Yes	Both	No	63	No			No response			more than 5 years ago	No		Execellent	With somebody else	Yes	No response	No response	No response	No response	No response	No	Yes	No response	No response	Yes	No response		Yes	No response	Yes	No response	No response	No response	my children	Divorced/Separated				No
210	1	21032015	21	3	2015	Primary	Yes	Both	No	40	Yes	Other source	tailoring	No response			more than 2 years ago but less than 5 years ago	No		Very good	With somebody else	Yes	No response	No response	No response	No response	No response	Yes	No response	No response	No response	Yes	No response		Yes and told 1st	No response	No response	No response	No response	No response		Divorced/Separated				No
211	1	21032015	21	3	2015	Secondary	Yes	Both	No	37	Yes	Job		Yes	3	2006	No response	No		Execellent	With somebody else	Yes	No response	No response	No response	No response	No response	Yes	No response	No response	No response	No response	Yes	nephew	Yes	Yes	No response	No response	No response	No response	my first born	Widowed				No
212	1	21032015	21	3	2015	Primary	Yes	Both	No	48	Yes	Business		No response			more than 5 years ago	No		Execellent	With somebody else	Yes	No response	No response	No response	No response	No response	Yes	No response	No response	No response	Yes	No response		Yes	No response	No response	No response	No response	No response	first born son	Divorced/Separated				No
213	1	21032015	21	3	2015	Secondary	Yes	Both	No	22	Yes	Job		No response			more than 2 years ago but less than 5 years ago	No		Good	Alone							Yes	No response	No response	No response	No response	Yes	mother	Yes	Yes and told 1st	No response	No response	No response	No response		Single				No
214	1	21032015	21	3	2015	Secondary	Yes	Both	No	44	Yes	Business		No response			more than 5 years ago	No		Very good	With somebody else	Yes	Yes	No response	No response	No response	No response	Yes	No response	Yes	No response	Yes	No response		No response	No response	Yes	No response	No response	No response	husband	Married/cohabiting	Yes	Yes	Yes				i had not planned to test as i had escorted a friend to an HIV testing centre where i also decided to test and found i was positive i was unable to keep it a secret to my husband
215	1	21032015	21	3	2015	Secondary	Yes	Both	No	38	Yes	Job		No response			more than 5 years ago	No		Execellent	With somebody else	Yes	Yes	No response	No response	Yes	No response	No	No/not applic	No/not applic	No/not applic	No/not applic	No/not applic		Yes	Yes	No response	No response	No response	No response	my father	Married/cohabiting	No			Yes	Yes	Yes	when i got pregnant i had to start ART so i felt it wise to tell him that i was positive so he could also go and test
216	1	14042015	14	4	2015	Primary	Yes	Both	No	32	Yes	Farming		Yes	4	2007	No response	No		Good	With somebody else	No response	No response	No response	No response	Yes	No response	Yes	No response	No response	No response	Yes	Yes	aunt	Yes and told 1st	No response	Yes	No response	No response	No response		Widowed				No
217	1	14042015	14	4	2015	Tertiary	Yes	Both	No	40	Yes	Job		Yes	2	2012	No response	Yes	two	Fair or	With somebody else	No response	Yes	No response	No response	Yes	No response	Yes	No response	Yes	No response	No response	No response		Yes	Yes	Yes	Yes	No response	No response	wifez brother	Married/cohabiting	Yes	No
218	1	16042015	16	4	2015	Primary	Yes	Both	No	54	No			No response			more than 5 years ago	No		Good	With somebody else	Yes	No response	No response	No response	Yes	No response	No	No/not applic	No/not applic	No/not applic	No/not applic	No/not applic		Yes and told 1st	No response	No response	No response	No response	No response		Divorced/Separated				No
219	1	02042015	2	4	2015	Primary	Yes	Both	No	63	No			Yes	99	2005	No response	No		Good	With somebody else	No response	No response	No response	No response	Yes	No response	No	No/not applic	No/not applic	No/not applic	No/not applic	No/not applic		Yes and told 1st	No response	Yes	Yes	No response	No response		Widowed				Yes	No
220	1	02042015	2	4	2015	Secondary	Yes	Both	No	54	Yes	Job		Yes	99	2005	No response	No		Fair or	With somebody else	Yes	No response	No response	No response	No response	No response	Yes	No/not applic	No response	No response	Yes	No response		Yes	Yes	Yes	No response	No response	No response	ex spouse	Divorced/Separated				No
221	1	02042015	2	4	2015	Primary	Yes	Both	No	40	No			No response			more than 2 years ago but less than 5 years ago	No		Good	Alone							No	No/not applic	No/not applic	No/not applic	No/not applic	No/not applic		Yes and told 1st	Yes	No response	Yes	No response	No response		Widowed				No
222	1	02042015	2	4	2015	Tertiary	Yes	Both	No	36	Yes	Job		Yes	99	2004	No response	No		Very good	With somebody else	No response	Yes	No response	No response	No response	No response	No	No/not applic	No/not applic	No/not applic	No/not applic	No/not applic		Yes	Yes	Yes	Yes	No response	No response	late husband	Married/cohabiting	Yes	Yes	Yes				he wanted to marry me so i told him my status
223	1	26032015	26	3	2015	Tertiary	Yes	Both	Yes	49	Yes	Job		Yes	1	2003	No response	No		Execellent	With somebody else	Yes	Yes	No response	No response	No response	No response	Yes	No response	Yes	Yes	No response	No response		Yes and told 1st	Yes and told 1st	Yes and told 1st	Yes and told 1st	Yes and told 1st	Yes and told 1st	cousin sister	Married/cohabiting	Yes	No
224	1	26032015	26	3	2015	Tertiary	Yes	Both	No	44	Yes	Job		Yes	5	1997	No response	No		Very good	With somebody else	Yes	Yes	No response	Yes	Yes	No response	Yes	No response	Yes	No response	Yes	No response		Yes	Yes	Yes	Yes	Yes	No response	husband	Married/cohabiting	Yes	No		Yes	Yes	Yes
225	1	26032015	26	3	2015	Tertiary	Yes	Both	No	27	No			Yes	99	2008	No response	Yes	one	Good	With somebody else	No response	No response	No response	No response	No response	Yes	Yes	No response	No response	No response	Yes	No response		Yes	No response	Yes	Yes	Yes	No response	late sister	Divorced/Separated				No
226	1	26032015	26	3	2015	Tertiary	Yes	Both	No	70	Yes	Business		Yes	99	2013	No response	No		Good	With somebody else	Yes	Yes	No response	No response	Yes	No response	No	No/not applic	No/not applic	No/not applic	No/not applic	No/not applic		No response	No response	No response	Yes and told 1st	No response	No response	friend	Married/cohabiting	Yes	No
227	1	26032015	26	3	2015	Primary	Yes	Both	No	43	No			No response			more than 2 years ago but less than 5 years ago	No		Fair or	With somebody else	Yes	No response	No response	No response	Yes	No response	No	No/not applic	No/not applic	No/not applic	No/not applic	No/not applic		Yes and told 1st	No response	No response	Yes	No response	Yes		Divorced/Separated				No
228	1	26032015	26	3	2015	Tertiary	Yes	Both	No	53	Yes	Job		No response			more than 5 years ago	No		Good	Alone							No	No/not applic	No/not applic	No/not applic	No/not applic	No/not applic		Yes	Yes	Yes and told 1st	Yes	Yes	No response		Divorced/Separated				Yes	No
229	1	28032015	28	3	2015	Primary	Yes	Both	No	36	No			Yes	99	2005	No response	No		Fair or	With somebody else	Yes	Yes	No response	No response	No response	No response	Yes	No/not applic	Yes	No response	Yes	No response		Yes	No response	No response	No response	Yes	No response	husband	Married/cohabiting	Yes	No
230	1	27032015	27	3	2015	Primary	Yes	Both	No	40	Yes	Job		Yes	12	2014	No response	No		Fair or	With somebody else	No response	No response	No response	No response	No response	Yes	No	No/not applic	No/not applic	No/not applic	No/not applic	No/not applic		No response	No response	No response	Yes and told 1st	No response	No response		Married/cohabiting	No			No
231	1	28032015	28	3	2015	Primary	Yes	Both	No	51	Yes	Farming		No response			more than 2 years ago but less than 5 years ago	No		Fair or	With somebody else	Yes	Yes	No response	No response	No response	No response	Yes	No response	Yes	No response	No response	No response		Yes and told 1st	No response	No response	No response	Yes	No response		Married/cohabiting	Yes	Yes	No				she had already tested positive so after my test i also had to disclose to her
232	1	28032015	28	3	2015	Primary	Yes	Both	No	47	Yes	Farming		Yes	99	2006	No response	No		Fair or	Alone							Yes	No/not applic	Yes	No response	No response	Yes	nephew	Yes	No response	Yes	Yes	Yes	No response	wife	Married/cohabiting	No	Yes	Yes				i did not have any other choice,i also wanted her care and supprt
233	1	28032015	28	3	2015	Primary	Yes	Both	No	29	Yes	Job		No response			more than 2 years ago but less than 5 years ago	No		Good	With somebody else	No response	Yes	No response	No response	No response	No response	No	No/not applic	No/not applic	No/not applic	No/not applic	No/not applic		Yes	No response	No response	No response	Yes	No response	husband	Divorced/Separated				No
234	1	28032015	28	3	2015	Tertiary	Yes	Both	No	22	Yes	Business		No response			more than 5 years ago	No		Good	With somebody else	No response	No response	No response	No response	Yes	No response	Yes	No response	No response	No response	Yes	No response		Yes	No response	No response	Yes	Yes	No response	born positive	Single				No
235	1	28032015	28	3	2015	Tertiary	Yes	Both	No	50	Yes	Job		Yes	7	2013	No response	Yes	three	Fair or	With somebody else	Yes	Yes	No response	No response	No response	No response	Yes	No response	No response	No response	Yes	No response		No response	No response	No response	Yes	No response	No response	husband	Married/cohabiting	Yes	Yes	Yes				i didnot want to live in secret
236	1	28032015	28	3	2015	Primary	Yes	Both	No	43	No			Yes	1	2006	No response	No		Fair or	Alone							Yes	No response	No response	No response	Yes	No response		Yes and told 1st	No response	Yes	Yes	Yes	No response		Divorced/Separated				No
237	1	28032015	28	3	2015	Primary	Yes	Both	No	40	No			No response			more than 5 years ago	No		Poor	Alone							Yes	No/not applic	No/not applic	No/not applic	Yes	No/not applic		Yes	No response	No response	Yes	Yes	No response		Divorced/Separated				No
238	1	28032015	28	3	2015	Primary	Yes	Both	No	36	Yes	Business		Yes	99	2002	No response	No		Very good	With somebody else	No response	Yes	No response	No response	No response	No response	Yes	No response	Yes	No response	No response	No response		Yes and told 1st	No response	No response	No response	Yes	No response		Married/cohabiting	Yes	No
239	1	28032015	28	3	2015	Tertiary	Yes	Both	No	57	Yes	Job		Yes	99	1998	No response	No		Very good	With somebody else	No response	Yes	No response	No response	No response	No response	No	No/not applic	No/not applic	No/not applic	No/not applic	No/not applic		Yes	No response	Yes	Yes and told 1st	Yes	No response		Married/cohabiting	Yes	Yes	Yes				i wanted her support
240	1	11042015	11	4	2015	Primary	Yes	Both	No	46	Yes	Business		Yes	99	2002	No response	No		Fair or	With somebody else	Yes	No response	No response	No response	Yes	No response	Yes	Yes	No response	No response	Yes	No response		Yes and told 1st	Yes	Yes	Yes	No response	No response		Widowed				No
241	1	11042015	11	4	2015	Primary	Yes	Both	No	49	No			Yes	5	2006	No response	No		Good	With somebody else	No response	Yes	No response	No response	No response	No response	Yes	No response	Yes	No response	No response	Yes	cousin	No response	No response	No response	No response	No response	No response	wife	Married/cohabiting	Yes	Yes	Yes				she is the first person who brought me to the clinic
242	1	11042015	11	4	2015	Primary	Yes	Both	No	39	Yes	Business		Yes	99	2002	No response	No		Good	Alone							No	No/not applic	No/not applic	No/not applic	No/not applic	No/not applic		No response	No response	No response	Yes and told 1st	No response	No response		Married/cohabiting	No			Yes	Yes	Yes	she wanted us to get a baby which i did not want
243	1	08042015	8	4	2015	Primary	Yes	Both	No	33	Yes	Business		Yes	8	2011	No response	No		Poor	With somebody else	No response	Yes	No response	No response	No response	No response	Yes	No response	Yes	No response	No response	No response		No response	No response	No response	No response	No response	No response	brother in laww	Married/cohabiting	Yes	Yes	Yes				she was the first to test so she encouraged me to also test
244	1	11042015	11	4	2015	Primary	Yes	Both	No	60	No			Yes	99	2003	more than 5 years ago	Yes	one	Very good	With somebody else	No/not applic	No/not applic	No/not applic	No/not applic	Yes	No/not applic	Yes	No/not applic	No/not applic	No/not applic	Yes	No/not applic		Yes	No response	Yes	Yes	No response	No response	sister in law	Divorced/Separated				No
245	1	11042015	11	4	2015	Secondary	Yes	Both	No	29	No			Yes	2	2009	more than 5 years ago	No		Fair or	With somebody else	No/not applic	No/not applic	No/not applic	No/not applic	Yes	No/not applic	No	No/not applic	No/not applic	No/not applic	No/not applic	No/not applic		Yes and told 1st	Yes	No/not applicable	No/not applicable	No/not applicable	No/not applicable		Single				No
246	1	11042015	11	4	2015	Secondary	Yes	Both	No	60	Yes	Farming		No response			more than 5 years ago	No		Good	With somebody else	Yes	Yes	No/not applic	No/not applic	No/not applic	No/not applic	Yes	No/not applic	Yes	No/not applic	Yes	No/not applic		Yes and told 1st	No/not applicable	Yes	Yes	Yes	No/not applicable		Married/cohabiting	Yes	Yes	Yes				the counsellor advised me to talk to my wife so we can know our status so that we can protect ourselves,i wanted us not to blame each other,to get treatment together so that we are able to take care of our children
247	1	11042015	11	4	2015	Secondary	Yes	Both	No	38	Yes	Business		No response			more than 5 years ago	No		Good	With somebody else	No response	No response	No response	No response	Yes	No response	No	No/not applic	No/not applic	No/not applic	No/not applic	No/not applic		Yes	Yes	No response	No response	No response	No response	husband	Married/cohabiting	No	Yes	Yes				i was already on ART so i decided to be open and allow time to take my drugs freely,i wanted him to test to know his status fortunately he turned out negative
248	1	11042015	11	4	2015	Primary	Yes	Both	Yes	43	Yes	Farming		No response			more than 2 years ago but less than 5 years ago	No		Execellent	With somebody else	No response	No response	No response	No response	Yes	No response	Yes	No response	No response	No response	No response	Yes	uncle	Yes	No response	No response	No response	No response	No response	aunt	Divorced/Separated				Yes	No
249	1	11042015	11	4	2015	Primary	Yes	Both	No	52	Yes	Job		No response			more than 5 years ago	No		Good	Alone							No	No/not applic	No/not applic	No/not applic	No/not applic	No/not applic		Yes and told 1st	No response	Yes	No response	No response	No response		Divorced/Separated				Yes	Yes	Yes	she was open with me that she was hiv positive so i also decided to tell her the truth when we had just met
250	1	11042015	11	4	2015	Primary	Yes	Both	No	34	Yes	Job		Yes	12	2013	No response	Yes	one	Very good	With somebody else	No response	No response	Yes	No response	No response	No response	Yes	No response	No response	No response	Yes	No response		Yes and told 1st	No response	No response	No response	No response	No response		Widowed				No
251	1	09042015	9	4	2015	Tertiary	Yes	Both	No	36	Yes	Job		Yes	99	2004	No response	No		Good	With somebody else	No response	Yes	No response	No response	No response	Yes	No	No/not applic	No/not applic	No/not applic	No/not applic	No/not applic		Yes	Yes	No response	Yes	No response	No response	husband	Married/cohabiting	Yes	Yes	Yes				i thought it was the right thing to do since we are married and living undder the same roof
252	1	09042015	9	4	2015	Primary	Yes	Both	No	35	Yes	Farming		No response			more than 2 years ago but less than 5 years ago	No		Good	Alone							No	No/not applic	No/not applic	No/not applic	No/not applic	No/not applic		Yes and told 1st	Yes	Yes	Yes	No response	No response		Divorced/Separated				No
253	1	09042015	9	4	2015	Tertiary	Yes	Both	No	57	Yes	Job		Yes	99	2004	No response	No		Good	With somebody else	Yes	No response	No response	No response	Yes	No response	Yes	No response	No response	Yes	No response	No response		Yes and told 1st	No response	Yes	Yes	No response	No response		Widowed				No
254	1	09042015	9	4	2015	Primary	Yes	Both	No	49	Yes	Job		Yes	99	2006	No response	No		Very good	With somebody else	No response	No response	No response	No response	No response	No response	Yes	No response	Yes	No response	Yes	No response		Yes	Yes and told 1st	Yes	Yes	No response	No response		Married/cohabiting	No	Yes					she tested earlier than me so automatically knew i was also positive so there was no need of hiding
255	1	09042015	9	4	2015	No education	Yes	Both	No	64	No			No response			more than 2 years ago but less than 5 years ago	No		Poor	With somebody else	No response	No response	No response	No response	Yes	No response	Yes	No response	No response	No response	No response	Yes	uncle	Yes	No response	No response	Yes and told 1st	No response	No response		Widowed				No
256	1	09042015	9	4	2015	Tertiary	Yes	Both	No	57	Yes	Business		Yes	4	2004	No response	No		Good	With somebody else	Yes	No response	No response	No response	No response	No response	Yes	No response	No response	No response	No response	Yes	nephew,cousin	Yes and told 1st	No response	Yes	Yes	No response	No response		Widowed				No
257	1	09042015	9	4	2015	No education	Yes	Both	No	43	Yes	Other source	waragidistiller	No response			more than 2 years ago but less than 5 years ago	Yes	two	Fair or	With somebody else	No response	Yes	No response	No response	No response	No response	Yes	No response	Yes	No response	No response	No response		Yes and told 1st	No response	Yes	No response	No response	No response		Married/cohabiting	Yes	Yes	Yes				when he started falling very sick he lied to me that he had TB so after testing HIV positive i wanted to disapprove him and to show him that he is a liar
258	1	09042015	9	4	2015	Primary	Yes	Both	No	62	No			No response			more than 5 years ago	Yes	two	Poor	With somebody else	No response	No response	No response	No response	Yes	Yes	No	No/not applic	No/not applic	No/not applic	No/not applic	No/not applic		Yes and told 1st	No response	Yes	Yes	No response	No response		Widowed				No
259	1	09042015	9	4	2015	Primary	Yes	Both	No	30	Yes	Job		Yes	2	2010	No response	No		Good	Alone							Yes	No response	No response	No response	Yes	No response		No response	No response	No response	Yes and told 1st	No response	No response		Married/cohabiting	No	No
260	1	09042015	9	4	2015	Primary	Yes	Both	No	54	Yes	Farming		No response			more than 2 years ago but less than 5 years ago	No		Good	With somebody else	No response	Yes	No response	No response	Yes	No response	Yes	No response	Yes	No response	No response	No response		Yes and told 1st	Yes	Yes	Yes	No response	No response		Married/cohabiting	Yes	No
261	1	11042015	11	4	2015	Secondary	Yes	Septrin	No	49	Yes	Business		No response			more than 5 years ago	No		Fair or	With somebody else	Yes	Yes	No response	No response	Yes	No response	Yes	No response	Yes	No response	Yes	No response		No response	No response	No response	Yes	No response	No response	spouse	Married/cohabiting	Yes	No
262	1	11042015	11	4	2015	Secondary	Yes	Both	No	45	Yes	Job		Yes	99	2003	more than 5 years ago	Yes	one	Execellent	With somebody else	Yes	Yes	No/not applic	No/not applic	No/not applic	No/not applic	Yes	Yes	Yes	No/not applic	No/not applic	Yes	uncles,aunties	Yes	Yes	Yes	Yes	Yes	No/not applicable	wife	Married/cohabiting	Yes	Yes	Yes				i was very sick and she had to know and i wanted to strengthen her,people had already told her so i had to tell her
263	1	28032015	28	3	2015	Primary	Yes	Both	No	45	No			No response			more than 5 years ago	No		Fair or	With somebody else	Yes	Yes	No response	No response	No response	No response	Yes	No/not applic	Yes	No/not applic	No/not applic	No/not applic		Yes and told 1st	No response	No response	No response	Yes	No response		Married/cohabiting	Yes	No
264	1	28032015	28	3	2015	Secondary	Yes	Both	No	32	Yes	Business		Yes	99	2007	No response	No		Very good	With somebody else	Yes	Yes	No response	No response	No response	No response	Yes	No response	No response	No response	Yes	No response		Yes	No response	Yes	Yes	Yes	No response	wife	Married/cohabiting	Yes	Yes	Yes				because she is very close to me so i had nobody else to tell
265	1	28032015	28	3	2015	Secondary	Yes	Both	No	47	Yes	Job		No response			more than 5 years ago	No		Execellent	With somebody else	Yes	Yes	No response	No response	Yes	No response	Yes	No response	No response	No response	Yes	No response		Yes and told 1st	No response	Yes	No response	No response	No response		Married/cohabiting	Yes	Yes	Yes				i wanted her to know my status so she could also go for testing
266	1	11042015	11	4	2015	Primary	Yes	Both	No	47	Yes	Business		Yes	99	2005	No response	No		Good	With somebody else	Yes	No response	No response	No response	Yes	No response	No	No/not applic	No/not applic	No/not applic	No/not applic	No/not applic		Yes and told 1st	No response	No response	No response	No response	No response		Widowed				No
267	1	11042015	11	4	2015	Primary	Yes	Both	No	28	Yes	Business		Yes	4	2006	No response	No		Good	With somebody else	No response	Yes	No response	No response	No response	No response	Yes	No response	No response	No response	No response	Yes	nephew	No response	Yes and told 1st	No response	No response	No response	No response		Married/cohabiting	Yes	Yes	Yes				i wanted her to also test and get treatment incase se was positive
268	1	11042015	11	4	2015	Secondary	Yes	Both	No	40	Yes	Business		Yes	99	2008	No response	No		Good	Alone							Yes	No response	No response	No response	No response	Yes	sister in law	No response	No response	No response	No response	No response	No response	father	Divorced/Separated				Yes	Yes	Yes	she was one of the people who comforted me when i had just tested positive
269	1	11042015	11	4	2015	Secondary	Yes	Both	No	67	Yes	Farming		Yes	99	2008	No response	No		Good	With somebody else	Yes	Yes	No response	No response	No response	No response	Yes	Yes	No response	No response	No response	No response		No response	No response	No response	No response	No response	No response	eldest daughter	Married/cohabiting	Yes	Yes	Yes				she had escorted me for the test so i had to disclose to him
270	1	10042015	10	4	2015	Secondary	Yes	Both	No	65	No			No response			more than 2 years ago but less than 5 years ago	No		Fair or	Alone							No	No/not applic	No/not applic	No/not applic	No/not applic	No/not applic		No response	No response	No response	No response	No response	No response	daughter	Divorced/Separated				No
271	1	10042015	10	4	2015	Secondary	Yes	Both	No	45	No			Yes	6	2011	No response	No		Good	With somebody else	No response	No response	Yes	Yes	Yes	No response	Yes	No response	No response	No response	Yes	No response		Yes and told 1st	No response	No response	No response	No response	No response		Widowed				No
272	1	11042015	11	4	2015	Tertiary	Yes	Both	No	24	Yes	Business		Yes	99	2009	No response	No		Fair or	Alone							Yes	No response	No response	No response	No response	Yes	mother	No response	Yes	No response	No response	No response	No response	grandmother	Widowed				No
273	1	09042015	9	4	2015	Primary	Yes	Both	No	55	Yes	Other source	boda biycle	Yes	1	2000	No response	No		Good	Alone							No	No/not applic	No/not applic	No/not applic	No/not applic	No/not applic		No response	No response	No response	No response	No response	No response	wife	Married/cohabiting	Yes	Yes	Yes				she was tested first and she turned out to be negative
274	1	09042015	9	4	2015	Tertiary	Yes	Both	No	62	Yes	Job		Yes	99	1984	No response	No		Good	With somebody else	No response	No response	No response	No response	No response	Yes	Yes	No response	No response	No response	Yes	No response		No response	Yes and told 1st	No response	No response	No response	No response		Married/cohabiting	Yes	Yes	Yes				i just wanted her to get tested because she was seeing me take the drugs
275	1	09042015	9	4	2015	Primary	Yes	Both	No	67	Yes	Farming		Yes	9	2014	No response	No		Good	With somebody else	No response	No response	No response	No response	No response	No response	No	No response	No response	No response	No response	No response		No response	No response	No response	No response	No response	No response	daughter	Widowed				Yes	No
276	1	09042015	9	4	2015	Secondary	Yes	Both	No	34	Yes	Other source	mechanic	Yes	99	2009	No response	No		Execellent	With somebody else	No response	No response	No response	No response	No response	No response	Yes	No response	No response	No response	Yes	No response		No response	Yes and told 1st	No response	No response	No response	No response		Married/cohabiting	Yes	Yes	Yes				i did not want to infect her so she is at home but we dont sleep together
277	1	09042015	9	4	2015	Primary	Yes	Both	No	37	Yes	Other source	boda	Yes	6	2011	No response	No		Fair or	Alone							Yes	No response	No response	Yes	No response	No response		No response	No response	No response	No response	No response	No response	wife	Divorced/Separated				Yes	No
278	1	09042015	9	4	2015	Primary	Yes	Both	No	56	Yes	Business		Yes	5	2011	No response	No		Good	With somebody else	Yes	No response	No response	No response	No response	No response	Yes	No response	No response	No response	Yes	No response		Yes and told 1st	No response	No response	No response	No response	No response		Divorced/Separated				No
279	1	08042015	8	4	2015	Secondary	Yes	Both	No	22	No			Yes	99	2013	No response	No		Very good	With somebody else	No response	No response	No response	No response	Yes	Yes	Yes	No response	No response	No response	Yes	No response		No response	Yes and told 1st	No response	No response	No response	No response		Single				Yes	Yes	No
280	1	28032015	28	3	2015	Secondary	Yes	Both	No	45	Yes	Business		Yes	11	2012	No response	No		Very good	With somebody else	Yes	No response	No response	Yes	Yes	No response	No	No/not applic	No/not applic	No/not applic	No/not applic	No/not applic		Yes	Yes	Yes	Yes	Yes and told 1st	Yes		Divorced/Separated				Yes	Yes	Yes	my girlfriend is also HIV positive so i had to also disclose to her
281	1	11042015	11	4	2015	Primary	Yes	Both	No	44	Yes	Other source	builder	No response			more than 2 years ago but less than 5 years ago	No		Fair or	Alone							Yes	No response	No response	No response	Yes	No response		Yes and told 1st	No response	Yes	Yes	No response	No response		Widowed				No
282	1	04042015	4	4	2015	Primary	Yes	Both	No	55	Yes	Job		No response			more than 5 years ago	No		Fair or	With somebody else	No response	Yes	No response	No response	No response	No response	Yes	No response	Yes	No response	No response	No response		Yes	Yes	Yes and told 1st	No response	No response	No response		Divorced/Separated				Yes	Yes	Yes	it was the riight thing to do since she is the person i stay with in the house
283	1	04042015	4	4	2015	Primary	Yes	Both	No	50	No			No response			more than 2 years ago but less than 5 years ago	No		Poor	Alone							No	No/not applic	No/not applic	No/not applic	No/not applic	No/not applic		Yes	No response	No response	Yes	No response	No response		Widowed				No
284	1	04042015	4	4	2015	Primary	Yes	Both	No	54	Yes	Job		No response			more than 5 years ago	Yes	two	Fair or	With somebody else	No response	No response	No response	No response	Yes	No response	Yes	No response	No response	No response	Yes	No response		Yes and told 1st	No response	No response	No response	No response	No response		Married/cohabiting	No			Yes	Yes	Yes	i wanted her to know my health status
285	1	04042015	4	4	2015	Primary	Yes	Both	No	38	Yes	Business		Yes	99	2000	No response	No		Fair or	Alone							No	No response	No response	No response	No response	No response		Yes and told 1st	No response	Yes	No response	No response	No response		Divorced/Separated				No
286	1	28032015	28	3	2015	Tertiary	Yes	Both	No	44	Yes	Job		Yes	99	2003	No response	No		Very good	With somebody else	No response	No response	No response	No response	No response	No response	No	No/not applic	No/not applic	No/not applic	No/not applic	No/not applic		Yes and told 1st	No response	No response	No response	No response	No response		Divorced/Separated				No
287	1	28032015	28	3	2015	Primary	Yes	Both	No	36	Yes	Job		Yes	8	2006	No response	No		Good	With somebody else	No response	No response	No response	No response	Yes	Yes	Yes	No response	No response	No response	Yes	No response		No response	No response	No response	Yes and told 1st	No response	No response		Divorced/Separated				No
288	1	28032015	28	3	2015	Primary	Yes	Both	No	44	Yes	Business		Yes	99	1997	No response	No		Very good	Alone							No	Yes	Yes	No response	No response	No response		No response	Yes and told 1st	No response	No response	No response	No response		Married/cohabiting	Yes	Yes	Yes				we married when we were both positive
289	1	28032015	28	3	2015	Primary	Yes	Both	No	21	No			Yes	3	2009	No response	No		Very good	With somebody else	No response	No response	No response	No/not applic	No response	No/not applic	No	No/not applic	No/not applic	No/not applic	No/not applic	No/not applic		No response	Yes and told 1st	No response	No response	No response	No response		Divorced/Separated				No
290	1	28032015	28	3	2015	Secondary	Yes	Both	No	60	Yes	Business		Yes	6	2003	No response	Yes	one	Fair or	With somebody else	Yes	Yes	No response	No response	No response	No response	Yes	No response	No response	No response	Yes	No response		No response	No response	No response	No response	Yes and told 1st	No response		Married/cohabiting	Yes	Yes	Yes				i wantd her to also get tested and treated,for social support
291	1	28032015	28	3	2015	Primary	Yes	Both	No	48	Yes	Job		Yes	99	2006	No response	No		Very good	With somebody else	No/not applic	No/not applic	No/not applic	No/not applic	No/not applic	No/not applic	Yes	No response	No response	No response	No response	Yes	aunties	No response	No response	No response	Yes and told 1st	No response	No response		Divorced/Separated				No
292	1	28032015	28	3	2015	Secondary	Yes	Both	No	38	Yes	Job		Yes	11	2007	No response	No		Good	With somebody else	No response	No response	No response	No response	No response	No response	No	No/not applic	No/not applic	No/not applic	No/not applic	No/not applic		No response	Yes and told 1st	No response	No response	No response	No response		Divorced/Separated				Yes	Yes	Yes	i didnt want to infect him without his knowledge,for social support
293	1	28032015	28	3	2015	Secondary	Yes	ARVs	No	43	Yes	Business		Yes	99	2004	No response	No		Good	Alone							Yes	No response	Yes	No response	No response	No response		No/not applicable	No/not applicable	No/not applicable	No/not applicable	No/not applicable	No/not applicable	1st wife	Married/cohabiting	Yes	Yes	Yes	3			i wanted her to also get tested,for social support
294	1	28032015	28	3	2015	Primary	Yes	Both	No	39	Yes	Business		Yes	99	2007	No response	No		Good	With somebody else	No response	No response	No response	No response	No response	Yes	No	No/not applic	No/not applic	No/not applic	No/not applic	No/not applic		Yes and told 1st	No response	No response	No response	No response	No response		Divorced/Separated				No
295	1	28032015	28	3	2015	No education	Yes	Both	No	23	No			Yes	99	2011	No response	No		Good	With somebody else	No response	Yes	No response	No response	No response	No response	Yes	No response	No response	No response	Yes	No response		Yes and told 1st	No response	No response	No response	No response	No response		Married/cohabiting	Yes	Yes	Yes				he was the first one to disclose to me
296	1	28032015	28	3	2015	No education	Yes	Both	No	66	No			No response			more than 2 years ago but less than 5 years ago	No		Good	Alone							No	No/not applic	No/not applic	No/not applic	No/not applic	No/not applic		Yes and told 1st	No response	No response	No response	No response	No response		Divorced/Separated				No
297	1	28032015	28	3	2015	No education	Yes	Both	No	67	Yes	Job		Yes	9	2005	No response	No		Good	Alone							No	No response	Yes	No response	No response	No response		No response	No response	No response	No response	No response	No response	employer	Married/cohabiting	No			No
298	1	28032015	28	3	2015	Secondary	Yes	Both	No	45	Yes	Other source	building	No response			more than 5 years ago	No		Execellent	With somebody else	No response	Yes	No response	No response	No response	No response	No	No/not applic	No/not applic	No/not applic	No/not applic	No/not applic		Yes	Yes	No response	No response	No response	No response	wife	Married/cohabiting	Yes	Yes	Yes				so she could also go find out her HIV status
299	1	28032015	28	3	2015	Primary	Yes	Both	No	45	No			No response			more than 5 years ago	No		Very good	With somebody else	No response	Yes	No response	No response	No response	No response	Yes	No response	Yes	No response	No response	No response		Yes	No response	No response	No response	No response	No response	father	Married/cohabiting	Yes	Yes	Yes				i did not hide while taking my ART so i decided to tell him
300	1	28032015	28	3	2015	Secondary	Yes	Both	No	58	Yes	Business		Yes	12	2006	No response	No		Execellent	With somebody else	No response	Yes	No response	No response	No response	No response	Yes	No response	Yes	No response	No response	No response		Yes	No response	Yes	No response	No response	No response	adult children	Married/cohabiting	Yes	Yes	Yes				i had to be frank because i knew soon or later she would to get to know her status and she would ask me how she got it
301	1	28032015	28	3	2015	Primary	Yes	Both	No	45	Yes	Business		No response			more than 5 years ago	No		Very good	With somebody else	Yes	Yes	No response	No response	No response	No response	Yes	No response	Yes	No response	No response	No response		Yes	No response	Yes	Yes	No response	No response	wife	Married/cohabiting	Yes	Yes	Yes				after being counselled when i tested positive i got hope and i took this hope to my wife and encouraged her to test
302	1	28032015	28	3	2015	Secondary	Yes	Both	No	42	Yes	Other source	house helping	No response			more than 2 years ago but less than 5 years ago	No		Very good	With somebody else	Yes	No response	No response	No response	No response	No response	Yes	No response	No response	No response	Yes	No response		Yes and told 1st	Yes	No response	No response	No response	No response		Divorced/Separated				Yes	Yes	Yes	i had to tell him because we were having unprotected sex so i told him my HIV status so that he could also test
303	1	28032015	28	3	2015	Primary	Yes	Both	No	39	Yes	Job		No response			more than 5 years ago	No		Execellent	With somebody else	Yes	No response	No response	No response	No response	No response	Yes	Yes	Yes	No response	Yes	Yes	nephew	Yes and told 1st	Yes	No response	No response	No response	Yes		Widowed				No
304	1	28032015	28	3	2015	Secondary	Yes	Both	No	37	Yes	Job		Yes	10	2004	No response	No		Very good	With somebody else	Yes	No response	No response	No response	No response	No response	Yes	No response	No response	No response	Yes	Yes	mother	No response	Yes	Yes	No response	No response	No response	ex husband	Divorced/Separated				No
305	1	28032015	28	3	2015	Primary	Yes	Both	No	33	No			No response			more than a year but less than 2 years ago	No		Execellent	With somebody else	No response	No response	No response	Yes	No response	No response	Yes	No response	No response	No response	Yes	No response		Yes	Yes and told 1st	No response	No response	No response	No response		Single				Yes	Yes	Yes	when i was tested i was counselled to use condoms so i told my boyfriend and he agreed to use condoms
306	1	28032015	28	3	2015	Secondary	Yes	Both	No	28	Yes	Business		No response			more than 5 years ago	No		Execellent	With somebody else	No response	Yes	No response	No response	No response	Yes	Yes	No response	Yes	No response	Yes	No response		Yes and told 1st	No response	No response	Yes	No response	No response		Married/cohabiting	Yes	Yes	Yes				i had started ART i tried to hide it and my clinic cards but i reached a point and got tired of hiding and i opened up to him. he reacted but later cooled when he found he was positive too
307	1	28032015	28	3	2015	Primary	Yes	Both	No	44	Yes	Job		Yes	7	2005	No response	No		Execellent	With somebody else	Yes	Yes	No response	No response	No response	No response	Yes	No response	No response	No response	Yes	No response		Yes	No response	No response	No response	No response	No response	wife	Married/cohabiting	Yes	Yes	Yes				i got a rash on my skin my friend sent me to kisenyi to test for HIV when i teste positive i immediately told my wife in shock she calmed me
308	1	28032015	28	3	2015	Primary	Yes	Both	No	37	Yes	Job		Yes	6	2002	No response	Yes	one	Good	With somebody else	Yes	Yes	No response	No response	No response	No response	Yes	No response	Yes	No response	No response	No response		Yes	Yes	No response	No response	No response	No response	husband	Married/cohabiting	Yes	Yes	Yes				i was pregnant i only tested out of curiosity.when i went back home i told my husband because i couldnt believe it
309	1	28032015	28	3	2015	Secondary	Yes	Both	No	46	Yes	Other source	boda cyclist	No response			more than 5 years ago	No		Very good	With somebody else	Yes	Yes	No response	No response	No response	No response	Yes	No response	No response	No response	Yes	No response		Yes	No response	No response	Yes	No response	No response	1st wife	Married/cohabiting	Yes	Yes	Yes				she came across my ART and asked me why i was taking that medicine and i told her
310	1	28032015	28	3	2015	Secondary	Yes	Both	No	31	Yes	Job		Yes	6	2003	No response	No		Execellent	Alone							No	No/not applic	No/not applic	No/not applic	No/not applic	No/not applic		Yes	No response	No response	No response	No response	No response	husband	Married/cohabiting	No	Yes	Yes				i wanted to be free to take my medicine without hiding it,i also wanted him to come and test
311	1	28032015	28	3	2015	Secondary	Yes	Both	No	41	Yes	Business		No response			more than 5 years ago	No		Execellent	With somebody else	No response	No response	No response	Yes	Yes	No response	No	No/not applic	No/not applic	No/not applic	No/not applic	No/not applic		Yes	Yes and told 1st	No response	No response	No response	No response		Single				No
312	1	28032015	28	3	2015	Primary	Yes	Septrin	No	27	Yes	Business		Yes	7	2013	No response	No		Execellent	With somebody else	No response	No response	No response	No response	Yes	No response	Yes	No response	No response	No response	No response	Yes	cousin	Yes and told 1st	No response	No response	No response	No response	No response		Divorced/Separated				No
313	1	04042015	4	4	2015	Primary	Yes	Both	No	41	No			No response			more than 5 years ago	Yes	one	Fair or	With somebody else	Yes	No response	No response	No response	No response	No response	Yes	No response	No response	No response	Yes	No response		Yes and told 1st	No response	Yes	Yes	No response	No response		Widowed				No
314	1	04042015	4	4	2015	Secondary	Yes	Both	Yes	27	Yes	Other source	builder	No response			more than 2 years ago but less than 5 years ago	No		Good	With somebody else	No response	Yes	No response	No response	No response	No response	Yes	No response	Yes	No response	No response	Yes	uncle	Yes	No response	Yes	Yes	No response	No response	wife	Married/cohabiting	Yes	Yes	Yes				i wanted her to come and take the test so that we can start on ART and both of us live longer and take care of our children
315	1	04042015	4	4	2015	No education	Yes	ARVs	No	34	No			Yes	99	2007	No response	No		Good	With somebody else	Yes	No response	No response	No response	No response	No response	Yes	No response	No response	No response	Yes	No response		Yes	Yes	No response	Yes and told 1st	No response	No response		Single				No
316	1	04042015	4	4	2015	Secondary	No		No	26	Yes	Business		Yes	99	2012	No response	No		Good	With somebody else	No response	Yes	No response	No response	No response	No response	Yes	No response	Yes	No response	No response	No response		No/not applicable	No/not applicable	No/not applicable	No/not applicable	No/not applicable	No/not applicable	wife	Married/cohabiting	Yes	No
317	1	04042015	4	4	2015	Primary	Yes	Both	No	39	Yes	Farming		Yes	6	2006	No response	No		Fair or	With somebody else	No response	Yes	No response	No response	No response	No response	No	No/not applic	No/not applic	No/not applic	No/not applic	No/not applic		Yes and told 1st	No response	Yes	Yes	No response	No response		Married/cohabiting	Yes	Yes	Yes				she had intentions of getting married to me
318	1	04042015	4	4	2015	Primary	Yes	Both	No	49	Yes	Business		Yes	11	2012	No response	No		Fair or	With somebody else	Yes	No response	No response	No response	No response	No response	Yes	Yes	No response	No response	No response	No response		Yes	Yes	Yes	No response	No response	No response	adult children	Divorced/Separated				No
319	1	02042015	2	4	2015	Primary	Yes	Both	No	70	No			Yes	99	2001	No response	No		Good	With somebody else	No response	No response	No response	No response	No response	No response	Yes	Yes	No response	No response	No response	No response		No response	No response	No response	No response	No response	No response	children	Divorced/Separated				No
320	1	02042015	2	4	2015	Secondary	Yes	Both	No	63	Yes	Farming		Yes	7	2008	No response	No		Fair or	With somebody else	No response	Yes	No response	No response	No response	No response	Yes	No response	Yes	No response	No response	No response		No response	No response	No response	No response	No response	No response	wife	Married/cohabiting	Yes	Yes	Yes				i wanted her to also get tested and treated
321	1	02042015	2	4	2015	No education	Yes	Both	No	67	No			No response			more than 5 years ago	No		Good	With somebody else	Yes	Yes	No response	No response	No response	No response	No	No/not applic	No/not applic	No/not applic	No/not applic	No/not applic		No response	No response	No response	Yes and told 1st	No response	No response		Married/cohabiting	Yes	Yes	Yes				he had lost his first wife and i suspected she died of AIDs so i had to tell him because he had also infected me
322	1	02042015	2	4	2015	Secondary	Yes	Both	No	44	Yes	Business		Yes	99	2002	No response	No		Poor	With somebody else	No response	No response	No response	No response	Yes	No response	Yes	No response	No response	No response	No response	Yes	cousins	No response	No response	No response	No response	No response	No response	cousin sister	Married/cohabiting	No			No
323	1	02042015	2	4	2015	Secondary	Yes	Both	No	46	Yes	Job		Yes	99	2010	No response	No		Good	With somebody else	No response	Yes	No response	No response	No response	No response	Yes	No response	No response	No response	Yes	Yes	cousin	No response	No response	No response	No response	No response	No response	cousin brother	Married/cohabiting	Yes	Yes	Yes				i didnot want to keep a secret from her,to protect her from infection since we are a discordant couple
324	1	02042015	2	4	2015	Secondary	Yes	Both	No	42	Yes	Other source	builder	Yes	99	2012	No response	No		Fair or	With somebody else	No response	Yes	No response	No response	No response	No response	No	No/not applic	No/not applic	No/not applic	No/not applic	No/not applic		Yes and told 1st	No response	No response	No response	No response	No response		Married/cohabiting	Yes	Yes	Yes				to get social support,she had encouraged me to test for HIV so i had to disclose to her the results
325	1	02042015	2	4	2015	Secondary	Yes	Both	No	71	Yes	Job		Yes	99	1993	No response	No		Good	With somebody else	Yes	No response	No response	Yes	No response	No response	Yes	No response	Yes	No response	No response	No response		No response	No response	No response	No response	No response	No response	wife	Married/cohabiting	Yes	Yes	Yes				i wanted her to also test,she was always sick so it was a good opportunity for her to also test
326	1	01042015	1	4	2015	Primary	Yes	Both	No	55	Yes	Farming		No response			more than 2 years ago but less than 5 years ago	No		Good	With somebody else	No response	Yes	No response	No response	No response	No response	No	No/not applic	No/not applic	No/not applic	No/not applic	No/not applic		No response	No response	No response	No response	No response	No response	girlfriend	Married/cohabiting	Yes	No
327	1	01042015	1	4	2015	Secondary	Yes	Both	No	62	Yes	Business		Yes	3	2006	No response	No		Good	With somebody else	Yes	Yes	No response	No response	No response	No response	No	No/not applic	No/not applic	No/not applic	No/not applic	No/not applic		No response	No response	No response	No response	No response	No response	wife	Married/cohabiting	Yes	Yes	Yes				they disclosed to us together so i had to inform her
328	1	31032015	31	3	2015	Tertiary	Yes	Both	No	68	Yes	Business		Yes	99	2007	No response	No		Good	With somebody else	Yes	Yes	No response	No response	No response	No response	Yes	No response	Yes	No response	No response	Yes	nephew	No response	No response	No response	No response	No response	No response	wife	Married/cohabiting	Yes	Yes	Yes				she had first tested positive so discl,osing to her was easy,for social support,she is a medical person so i seriously needed her help
329	1	27032015	27	3	2015	Primary	Yes	Both	No	28	Yes	Job		Yes	99	2008	No response	No		Good	With somebody else	No response	No response	No response	No response	Yes	No response	Yes	No response	No response	No response	No response	Yes	grandmother	No response	No response	No response	No response	No response	No response	grandmother	Divorced/Separated				No
330	1	28032015	28	3	2015	Primary	Yes	Both	Yes	38	Yes	Job		Yes	99	2007	No response	No		Fair or	With somebody else	Yes	Yes	No response	No response	No response	No response	Yes	No response	Yes	No response	Yes	No response		Yes and told 1st	No response	No response	No response	Yes	No response		Divorced/Separated				Yes	No
331	1	27032015	27	3	2015	Secondary	Yes	Both	No	45	No			Yes	99	2009	No response	Yes	one	Poor	With somebody else	Yes	No response	No response	No response	No response	No response	No	No/not applic	No/not applic	No/not applic	No/not applic	No/not applic		No response	No response	No response	Yes and told 1st	No response	No response		Divorced/Separated				No
332	1	27032015	27	3	2015	Secondary	Yes	Both	No	47	Yes	Job		Yes	99	2005	No response	No		Good	Alone							No	No/not applic	No/not applic	No/not applic	No/not applic	No/not applic		No response	Yes and told 1st	No response	No response	No response	No response		Married/cohabiting	Yes	Yes	Yes				i didnot want to hide my medicines or keep any secrets
333	1	26032015	26	3	2015	Primary	Yes	Both	No	52	Yes	Farming		Yes	99	2003	No response	No		Very good	With somebody else	Yes	No response	Yes	No response	Yes	No response	No	No/not applic	No/not applic	No/not applic	No/not applic	No/not applic		No response	No response	No response	Yes and told 1st	No response	No response		Widowed				No
334	1	26032015	26	3	2015	Primary	Yes	Both	No	42	Yes	Business		No response			more than 5 years ago	No		Good	Alone							Yes	No response	No response	No response	Yes	Yes	auntie	No response	Yes and told 1st	No response	No response	No response	No response		Married/cohabiting	No			No
335	1	26032015	26	3	2015	Primary	Yes	Both	No	43	No			No response			more than 5 years ago	No		Poor	With somebody else	No response	Yes	No response	No response	Yes	No response	Yes	No response	Yes	No response	No response	No response		No response	No response	No response	No response	No response	No response	my father	Married/cohabiting	Yes	Yes	No				she was disclosed to by the counsellors in the clinic we both attend because i nwas scared to disclose to her
336	1	24032015	24	3	2015	Secondary	Yes	Both	No	28	Yes	Business		Yes	99	2006	No response	No		Good	With somebody else	No response	No response	No response	No response	No response	No response	No	No/not applic	No/not applic	No/not applic	No/not applic	No/not applic		No response	No response	No response	Yes and told 1st	No response	No response		Single				Yes	Yes	Yes	i didnot want to keep any secrets from him
337	1	23032015	23	3	2015	Secondary	Yes	Both	No	55	No			Yes	99	2005	No response	No		Very good	With somebody else	Yes	No response	No response	Yes	No response	Yes	No	No/not applic	No/not applic	No/not applic	No/not applic	No/not applic		Yes and told 1st	No response	No response	No response	No response	No response		Divorced/Separated				No
338	1	23032015	23	3	2015	Secondary	Yes	Both	No	49	No			Yes	99	2009	No response	No		Fair or	With somebody else	Yes	No response	No response	No response	No response	No response	No	No/not applic	No/not applic	No/not applic	No/not applic	No/not applic		No response	Yes and told 1st	No response	No response	No response	No response		Divorced/Separated				No
339	1	04042015	4	4	2015	Primary	Yes	Both	No	50	Yes	Business		No response			more than 5 years ago	Yes	one	Very good	With somebody else	Yes	No response	No response	No response	No response	No response	Yes	No response	No response	No response	Yes	No response		Yes	No response	No response	No response	No response	Yes	my children	Widowed				No
340	1	04042015	4	4	2015	Primary	Yes	Both	No	39	Yes	Job		No response			more than 5 years ago	No		Very good	With somebody else	No response	Yes	No response	No response	No response	No response	No	No/not applic	No/not applic	No/not applic	No/not applic	No/not applic		Yes	Yes and told 1st	No response	No response	No response	No response		Married/cohabiting	Yes	Yes	Yes				i got my wife knowing my status but after 2months i got uncomfortable and suggested we go for HIV testing.she turned out negative and me positive but she decided to stay with me and she is still negative
341	1	04042015	4	4	2015	Primary	Yes	Both	Yes	48	No			No response			more than 5 years ago	No		Execellent	With somebody else	Yes	No response	No response	No response	No response	No response	No	No/not applic	No/not applic	No/not applic	No/not applic	No/not applic		Yes	No response	Yes and told 1st	Yes	Yes	Yes		Married/cohabiting	Yes	Yes	Yes				i felt i needed to set my heart free so when i tested positive i went home and told him,also to encourage him to go for the test
342	1	04042015	4	4	2015	Primary	Yes	Both	No	40	No			No response			more than 5 years ago	No		Fair or	Alone							No	No/not applic	No/not applic	No/not applic	No/not applic	No/not applic		Yes	No response	No response	No response	No response	No response	my children	Widowed				No
343	1	04042015	4	4	2015	Secondary	Yes	Both	No	38	Yes	Farming		No response			more than 5 years ago	No		Execellent	With somebody else	Yes	Yes	No response	No response	No response	No response	Yes	No response	Yes	No response	No response	No response		Yes and told 1st	No response	Yes	No response	No response	No response		Married/cohabiting	Yes	Yes	Yes				there was no way of taking my medicine freely without involving him,also i wanted him to go for HIV testing
344	1	04042015	4	4	2015	Secondary	Yes	Both	No	44	Yes	Business		No response			more than 5 years ago	No		Execellent	With somebody else	Yes	No response	No response	No response	No response	No response	Yes	No response	No response	No response	No response	Yes		Yes	Yes and told 1st	No response	No response	No response	No response		Widowed				No
345	1	04042015	4	4	2015	No education	Yes	Both	No	45	No			Yes	11	1998	more than 5 years ago	No		Very good	With somebody else	Yes	No/not applic	Yes	No/not applic	Yes	No/not applic	No	No/not applic	No/not applic	No/not applic	No/not applic	No/not applic		Yes and told 1st	No/not applicable	Yes	Yes	No/not applicable	No/not applicable		Single				Yes	No
346	1	04042015	4	4	2015	Primary	Yes	Both	No	48	Yes	Business		Yes	4	2004	more than 5 years ago	No		Very good	With somebody else	Yes	Yes	No/not applic	No/not applic	Yes	No/not applic	Yes	No/not applic	Yes	No/not applic	Yes	No/not applic		Yes	No/not applicable	Yes and told 1st	No/not applicable	No/not applicable	No/not applicable		Married/cohabiting	Yes	Yes	No				she was pregnant and i wanted to know whether the child was okay
347	1	04042015	4	4	2015	Primary	Yes	Both	No	42	No			Yes	2	2004	more than 5 years ago	No		Very good	With somebody else	Yes	No/not applic	No/not applic	No/not applic	No/not applic	No/not applic	Yes	Yes	No/not applic	Yes	Yes	Yes	uncles,aunties	Yes	No/not applicable	Yes	Yes	Yes	Yes	healthworker	Divorced/Separated				Yes	No
348	1	30032015	30	3	2015	Primary	Yes	Both	No	43	Yes	Business		Yes	4	2007	No response	No		Good	Alone							Yes	No response	No response	No response	Yes	No response		Yes and told 1st	No response	Yes	Yes	Yes	No response		Divorced/Separated				No
349	1	30032015	30	3	2015	Secondary	Yes	Both	Yes	39	Yes	Job		No response			more than 5 years ago	No		Very good	With somebody else	No response	Yes	No response	No response	Yes	No response	No	No/not applic	No/not applic	No/not applic	No/not applic	No/not applic		Yes	No response	Yes	Yes and told 1st	No response	No response		Married/cohabiting	Yes	No
350	1	04042015	4	4	2015	Secondary	Yes	Both	No	32	Yes	Business		No response			more than 5 years ago	No		Execellent	With somebody else	No response	Yes	No response	No response	No response	No response	Yes	No response	Yes	No response	No response	No response		Yes	No response	No response	No response	No response	No response	my wife	Married/cohabiting	Yes	Yes	Yes				my wife was born with HIV when i met her she didnot tell me but when i checked her records i saw her drugs and i told her to bring me here and test.she was around when they were giving me my results
351	1	04042015	4	4	2015	Secondary	Yes	Both	No	26	No			No response			more than 5 years ago	No		Fair or	With somebody else	No response	Yes	No response	No response	No response	No response	Yes	No response	Yes	No response	No response	No response		No response	No response	Yes	No response	No response	No response	grandmother	Married/cohabiting	Yes	Yes	Yes				i was born with HIV.when i met with my husband i feared to disclose when we started staying together he saw my clinic card and told me to tell him the truth so i opened up
352	1	04042015	4	4	2015	Secondary	Yes	Both	No	45	Yes	Business		No response			more than 5 years ago	No		Good	Alone							Yes	No response	No response	No response	Yes	Yes	step brother	Yes	No response	No response	Yes	No response	Yes	my children	Widowed				No
353	1	04042015	4	4	2015	Secondary	Yes	Both	No	42	No			No response			more than 5 years ago	No		Very good	Alone							Yes	No response	Yes	No response	Yes	No response		Yes	No response	Yes	No response	No response	No response	husband	Married/cohabiting	Yes	Yes	Yes				my husband got herpes zoster when he came to hospital he tested and found he was HIV positive. they told him to bring me in to test and also sign for him to start ART
354	1	04042015	4	4	2015	Primary	Yes	Both	No	55	No			No response			more than 5 years ago	No		Very good	With somebody else	No response	Yes	No response	No response	No response	No response	Yes	Yes	Yes	No response	No response	No response		Yes	No response	No response	No response	No response	No response	wife	Married/cohabiting	Yes	Yes	Yes				i was falling sick and my wife kept asking what was wrong i decided to go and test for HIV when i came with results i told her and we began seeking care
355	1	04042015	4	4	2015	Primary	Yes	Both	No	37	Yes	Business		No response			more than 2 years ago but less than 5 years ago	No		Good	With somebody else	No response	Yes	No response	No response	No response	No response	Yes	No response	Yes	No response	Yes	No response		Yes	Yes	No response	No response	No response	No response	husband	Married/cohabiting	Yes	Yes	Yes				he got into care first then he brought to test when my results came out i told him immediately
356	1	04042015	4	4	2015	Primary	Yes	Both	No	58	Yes	Other source	brick maker	No response			more than 5 years ago	No		Execellent	With somebody else	Yes	No response	No response	No response	No response	No response	Yes	Yes	No response	No response	No response	Yes	cousin	No response	No response	No response	No response	No response	No response	daughter	Widowed				No
357	1	04042015	4	4	2015	Primary	Yes	Both	No	54	No			Yes	99	2010	No response	No		Very good	With somebody else	No response	No response	No response	No response	No response	No response	Yes	Yes	No response	No response	No response	No response		No response	No response	No response	No response	No response	No response	neighbours	Divorced/Separated				No
358	1	04042015	4	4	2015	Primary	Yes	Both	No	30	Yes	Business		Yes	99	2006	No response	No		Fair or	With somebody else	No response	Yes	No response	No response	No response	No response	Yes	No response	Yes	No response	No response	Yes	grandmother	No response	Yes and told 1st	No response	No response	No response	No response		Married/cohabiting	Yes	Yes	Yes				he was the first to test positive so he encouraged me to also test
359	1	04042015	4	4	2015	Primary	Yes	Both	No	40	Yes	Business		Yes	99	2004	No response	No		Good	With somebody else	Yes	No response	No response	No response	No response	No response	Yes	No response	No response	No response	Yes	No response		No response	No response	No response	No response	No response	No response	children	Widowed				No
360	1	28032015	28	3	2015	Primary	Yes	Both	No	32	No			No response			more than 5 years ago	No		Very good	With somebody else	No response	Yes	No response	No response	No response	No response	Yes	No response	Yes	No response	No response	No response		No response	No response	No response	No response	No response	No response	husband	Married/cohabiting	Yes	Yes	Yes				we both tested together so i had to disclose to him
361	1	28032015	28	3	2015	Secondary	Yes	Both	No	35	No			Yes	99	2000	No response	No response		Very good	With somebody else	No/not applic	No response	Yes	No response	No response	No response	No	No/not applic	No/not applic	No/not applic	No/not applic	No/not applic		No response	No response	No response	No response	No response	No response	HUSBAND	Married/cohabiting	Yes	Yes	Yes				i had a very bad rash on my skin so i couldnot hide it,for social support
362	1	28032015	28	3	2015	Secondary	Yes	Both	No	62	No			No response			more than 5 years ago	No		Very good	With somebody else	Yes	Yes	No response	No response	Yes	No response	No	Yes	Yes	No response	No response	No response		No response	No response	No response	No response	No response	No response	husband	Married/cohabiting	Yes	Yes	Yes				for social support,my cowife had died of HIV so i told him that i was also positive
363	1	28032015	28	3	2015	Primary	Yes	Both	No	40	Yes	Farming		Yes	8	2014	No response	No		Fair or	With somebody else	No response	No response	No response	No response	Yes	No response	No	No/not applic	No/not applic	No/not applic	No/not applic	No/not applic		Yes and told 1st	No response	No response	No response	No response	No response		Divorced/Separated				No
364	1	28032015	28	3	2015	Secondary	No		No	23	No			No response			more than 2 years ago but less than 5 years ago	No		Good	With somebody else	No response	No response	No response	Yes	No response	No response	No	No/not applic	No/not applic	No/not applic	No/not applic	No/not applic		No response	No response	No response	Yes and told 1st	No response	No response		Single				Yes	Yes	Yes	i thought that if he found out by himself he would leave me
365	1	04042015	4	4	2015	Secondary	Yes	Both	No	30	Yes	Other source	attendant	Yes	99	2005	No response	No		Very good	With somebody else	No response	Yes	No response	No response	No response	No response	Yes	No response	No response	No response	Yes	No response		No response	No response	No response	No response	No response	No response	father	Married/cohabiting	Yes	Yes	Yes				to live positively and give birth to children who are not positive
366	1	04042015	4	4	2015	Primary	Yes	Both	No	31	Yes	Business		Yes	10	2013	No response	No		Very good	With somebody else	No response	Yes	No response	No response	No response	No response	Yes	No response	Yes	No response	No response	Yes	mother	No response	No response	No response	No response	No response	No response	wife	Married/cohabiting	Yes	Yes	Yes				i wanted her to know and we get a way forward that is live positively after she also tested positive
367	1	04042015	4	4	2015	Primary	Yes	Both	No	33	Yes	Business		No response			more than 5 years ago	No		Good	Alone							Yes	No response	No response	No response	Yes	No response		Yes and told 1st	No response	No response	No response	No response	No response		Married/cohabiting	No			No
368	1	04042015	4	4	2015	No education	Yes	Both	No	43	Yes	Job		Yes	1	2002	No response	No		Good	With somebody else	No response	Yes	No response	No response	No response	No response	Yes	No response	Yes	No response	No response	No response		No response	No response	No response	No response	No response	No response	wife	Married/cohabiting	Yes	Yes	Yes				to remind me to take my drugs,for her to also test for HIV
369	1	04042015	4	4	2015	Secondary	Yes	Both	No	76	No			Yes	99	2011	No response	No		Good	With somebody else	Yes	No response	No response	No response	Yes	No response	No	No/not applic	No/not applic	No/not applic	No/not applic	No/not applic		No response	No response	Yes and told 1st	No response	No response	No response		Widowed				No
370	1	04042015	4	4	2015	Secondary	Yes	Both	No	43	Yes	Job		Yes	99	2005	No response	No		Good	With somebody else	Yes	No response	No response	No response	No response	No response	Yes	No response	Yes	No response	No response	No response		No response	Yes and told 1st	No response	No response	No response	No response		Married/cohabiting	Yes	Yes	Yes				i wanted her to know that iam positive so she can also get tested
371	1	04042015	4	4	2015	Secondary	Yes	Both	No	47	Yes	Job		Yes	4	2010	No response	No		Very good	With somebody else	Yes	No response	No response	No response	No response	No response	Yes	No response	No response	No response	Yes	No response		No response	No response	No response	No response	No response	No response	grandchild	Divorced/Separated				No
372	1	04042015	4	4	2015	Secondary	Yes	Both	No	33	Yes	Other source	builder	Yes	9	2012	No response	No		Good	With somebody else	No response	Yes	No response	No response	No response	No response	Yes	No response	No response	No response	Yes	No response		Yes and told 1st	No response	No response	No response	No response	No response		Married/cohabiting	Yes	Yes	Yes				i didnot want her to find out from someone else
373	1	04042015	4	4	2015	Primary	Yes	Both	No	62	No			No response			more than 5 years ago	No		Good	With somebody else	Yes	Yes	No response	No response	Yes	No response	Yes	No response	Yes	No response	No response	No response		No response	No response	No response	No response	No response	No response	husband	Married/cohabiting	Yes	Yes	Yes				he had escorted me to hospital so i disclosed to him
374	1	04042015	4	4	2015	Primary	Yes	Both	No	59	Yes	Other source	builder	No response			more than 5 years ago	No		Good	With somebody else	Yes	Yes	No response	No response	No response	No response	Yes	No response	Yes	No response	No response	No response		Yes and told 1st	No response	No response	No response	No response	No response		Married/cohabiting	Yes	Yes	Yes				to encourage her to also test
375	1	04042015	4	4	2015	Primary	Yes	Both	No	45	No			Yes	99	1997	No response	No		Fair or	With somebody else	No response	No response	No response	No response	Yes	No response	No	No/not applic	No/not applic	No/not applic	No/not applic	No/not applic		No response	Yes and told 1st	No response	No response	No response	No response		Widowed				No
376	1	04042015	4	4	2015	Secondary	Yes	Both	Yes	54	Yes	No response		No response			more than 2 years ago but less than 5 years ago	No		Good	With somebody else	No response	Yes	No response	No response	No response	No response	Yes	No response	No response	No response	Yes	No response		Yes	No response	Yes	No response	No response	No response	wife	Married/cohabiting	Yes	Yes	Yes				i just wanted to be honest with my wife
377	1	04042015	4	4	2015	Primary	Yes	Both	No	43	Yes	Farming		Yes	8	2008	No response	No		Execellent	With somebody else	No response	Yes	No response	No response	No response	No response	Yes	No response	No response	No response	Yes	No response		Yes	Yes	No response	No response	No response	No response	wife	Married/cohabiting	Yes	Yes	Yes				i had been admitted and my wife was the one attending to me,they tested both of us and found i was positive and she was negative
378	1	04042015	4	4	2015	Primary	Yes	Both	Yes	50	Yes	Other source	pastoring	No response			more than 5 years ago	No		Good	With somebody else	No response	Yes	No response	No response	No response	No response	Yes	No response	Yes	No response	No response	No response		Yes and told 1st	No response	No response	Yes	Yes	Yes		Married/cohabiting	Yes	Yes	Yes				when i decided to remarry i looked for someone who is HIV positive,i told her my status before we coul proceed.i wanted someone i would feel free with
379	1	04042015	4	4	2015	No education	Yes	Both	No	42	No			No response			more than 2 years ago but less than 5 years ago	No		Fair or	With somebody else	No/not applic	No/not applic	No/not applic	No/not applic	No/not applic	No/not applic	No	No/not applic	No/not applic	No/not applic	No/not applic	No/not applic		No response	No response	No response	No response	No response	No response	landlord	Divorced/Separated				No
380	1	04042015	4	4	2015	Primary	Yes		No	42	Yes	Job		Yes	99	2003	more than 5 years ago	No		Good	With somebody else	No/not applic	Yes	No/not applic	No/not applic	No/not applic	No/not applic	No	No/not applic	No/not applic	No/not applic	No/not applic	No/not applic		Yes and told 1st	No/not applicable	No/not applicable	No/not applicable	No/not applicable	No/not applicable		Married/cohabiting	Yes	No
381	1	04042015	4	4	2015	Secondary	Yes	Both	No	35	Yes	Business		Yes	7	2007	more than 5 years ago	No		Good	With somebody else	No/not applic	No/not applic	No/not applic	No/not applic	No/not applic	No/not applic	Yes	No/not applic	No/not applic	No/not applic	Yes	Yes	auntie	Yes	No/not applicable	Yes	No/not applicable	No/not applicable	No/not applicable	niece	Married/cohabiting	No	Yes	No				i didnt tell him verbally because i feared he might refuse to come for check up,i wanted him to know his status so that he cab start his medication too,wanted to take my medication freely without fear
382	1	04042015	4	4	2015	Secondary	Yes	Both	No	28	Yes	Business		Yes	99	2000	more than 5 years ago	No		Very good	With somebody else	Yes	Yes	No response	No response	Yes	No response	No	No/not applic	No/not applic	No/not applic	No/not applic	No/not applic		No/not applicable	No/not applicable	Yes	Yes and told 1st	No/not applicable	No/not applicable		Married/cohabiting	Yes	Yes	Yes				my viral load was very high yet i was on medication so i decided to tell him because he wasnot on treatment
383	1	04042015	4	4	2015	Primary	Yes	Both	No	35	No			Yes	99	2005	more than 5 years ago	No		Very good	With somebody else	No/not applic	No/not applic	No/not applic	No/not applic	No/not applic	No/not applic	Yes	No/not applic	No/not applic	No/not applic	Yes	No/not applic		Yes	No/not applicable	No/not applicable	Yes	No/not applicable	No/not applicable	1st born child	Divorced/Separated				Yes	No
384	1	04042015	4	4	2015	Tertiary	Yes	Both	No	61	No			Yes	99	2006	more than 5 years ago	No		Execellent	With somebody else	Yes	No response	Yes	No/not applic	Yes	No/not applic	No	No/not applic	No/not applic	No/not applic	No/not applic	No/not applic		Yes and told 1st	No/not applicable	No/not applicable	No/not applicable	No/not applicable	No/not applicable		Divorced/Separated				Yes	No
Summary of gender of participants
Females = 205
Males = 179
Summary of religion affliations of the participants
Protestants( COU) = 95
Catholics = 141
Pentecostal ( born again) = 86
Muslims = 52		= 52
Others = 3
[truncated: 67 more columns]
